# Supplementary material for: Activity impairment, health-related quality of life, productivity, and self-reported resource use and associated costs of uncomplicated urinary tract infection among women in the United States
Source: PLoS One. 2023 Feb 1;18(2):e0277728. doi: 10.1371/journal.pone.0277728 (PMC9891499; doi:10.1371/journal.pone.0277728)
Supplement: S1 Dataset — (XLSX) [file pone.0277728.s001.xlsx]

## Sheet: A1
Q101	Q102	Q103_1	Q103_2	Q103_3	Q103_4	Q103_5	Q103_6	Q103_7	Q103_8	Q103_9	Q103_10	Q104_1	Q104_2	Q104_3	Q104_4	Q105_1	Q105_2	Q105_3	Q105_4	Q106	Q107	Q108	Q109_1	Q109_2	Q109_3	Q109_4	Q109_5	Q109_6	Q109_7	Q109_8	Q109_9	Q110	Q111_1	Q111_2	Q111_3	Q111_4	Q112r1	Q112r2	Q112r3	Q112r4	Q112r5	Q112r6	Q113r1c1	Q113r2c1	Q113r3c1	Q113r4c1	Q113r5c1	Q113r6c1	Q113_Checkr1c2
2	3	3	3	3	3	3	3	3	3	3	3	5	5	5	5	5	5	5	5	5	3	2	3	5	4	2	3	4	4	3	4	5	4	2	3	2	1	1	0	0	0	0	2	3					0
1	2	3	3	3	3	3	3	3	3	3	3	5	5	5	5	4	4	4	4	5	5	3	3	3	3	4	4	4	5	4	4	3	2	3	3	4	0	1	0	0	0	0		1
3	3	2	2	2	2	2	2	1	2	2	3	4	3	4	4	5	5	5	5	2	3	2	4	3	4	3	4	5	2	3	2	3	1	4	1	4	1	1	0	1	0	0	5	4		1			0
1	3	3	3	3	3	3	3	3	3	3	3	4	4	5	5	5	5	4	4	1	2	2	2	3	4	3	2	5	3	2	4	5	4	1	5	1	0	1	1	0	0	1		0	1			1
4	3	1	1	2	1	2	2	1	1	1	2	5	5	5	4	5	5	5	4	5	4	2	3	5	5	2	4	5	4	2	3	5	2	4	2	5	1	1	0	1	0	0	1	3		1			0
5	4	2	3	3	2	2	2	1	3	3	3	4	3	5	4	4	4	4	4	1	4	2	4	3	3	5	5	3	2	5	1	4	2	5	1	5	1	1	1	0	0	0	3	1	1				0
2	1	2	2	3	3	3	2	3	3	3	3	3	3	3	3	3	3	4	3	2	4	3	3	4	4	3	4	3	2	3	2	3	1	3	2	2	1	1	0	0	0	0	4	6					0
1	3	3	3	3	3	3	2	3	3	3	3	5	5	5	5	5	5	5	5	1	2	1	1	5	5	2	1	5	4	1	4	5	5	1	4	1	0	0	1	0	0	0			1
2	1	2	2	3	2	2	2	1	2	3	3	5	5	5	5	4	5	5	5	1	3	2	3	4	5	2	4	5	5	2	4	5	5	1	5	2	1	1	0	0	0	0	6	2					0
2	2	3	3	3	3	3	3	3	3	3	3	3	3	4	4	3	3	3	3	2	4	3	4	3	4	5	4	4	2	3	3	3	2	2	4	2	1	1	0	0	0	0	2	2					0
2	3	3	3	3	3	3	2	2	3	3	3	5	5	4	5	5	5	5	5	1	3	2	3	4	5	3	3	5	4	2	4	5	4	3	3	2	1	1	1	0	0	0							1
3	3	2	2	3	2	3	2	2	3	3	3	4	4	4	4	5	5	5	5	5	4	2	4	4	5	3	4	5	2	3	1	4	4	2	3	4	1	0	0	0	0	0	3						0
2	3	1	1	2	1	2	1	1	2	2	2	2	2	2	2	5	5	5	5	4	5	4	5	5	5	2	4	5	4	2	3	2	4	4	2	4	1	1	1	1	1	0	2		2	2	2		0
3	2	1	2	3	2	3	1	2	3	3	3	5	5	5	4	5	5	5	5	1	1	1	3	4	5	3	4	4	3	3	3	5	1	5	2	5	1	1	1	0	1	0	1	12	1		1		0
3	3	1	2	2	3	3	2	3	3	3	3	3	3	3	3	5	5	5	5	2	5	4	5	5	5	2	5	4	1	5	1	2	3	2	3	2	1	0	0	0	0	0	1						0
3	2	2	2	2	2	2	2	2	2	2	3	1	2	1	1	2	2	2	2	4	4	4	4	3	2	4	4	4	4	4	2	2	1	5	2	5	1	1	1	1	1	0	5		1		2		0
2	2	3	3	3	3	3	3	3	3	3	3	5	5	5	5	5	5	5	5	1	1	1	1	5	5	1	2	5	5	1	5	5	5	1	5	1	1	1	0	0	0	0	2	1					0
2	3	3	3	3	2	3	3	3	3	3	3	4	3	4	4	5	3	5	5	2	3	3	4	5	4	2	5	4	1	4	1	4	5	1	3	2	1	0	0	0	0	0	2						0
2	3	2	2	2	2	2	2	3	2	2	3	3	3	3	3	2	2	2	2	2	3	2	4	4	5	3	4	4	3	2	2	2	4	2	4	2	1	0	0	1	1	0	2			1	1		0
3	3	2	2	2	2	2	2	2	3	3	3	3	3	3	2	3	3	3	3	3	4	3	4	3	3	4	4	3	2	4	2	2	4	2	3	4	1	1	0	0	0	0	8	8					0
2	3	1	1	1	1	1	1	1	1	1	1	5	5	5	5	5	5	5	5	1	1	1	2	5	5	1	4	5	4	3	4	5	5	3	5	2	1	1	0	0	0	1	1	0				1	0
2	3	3	3	3	3	3	3	3	3	3	3	5	5	5	5	5	5	5	5	1	3	1	2	5	5	2	2	5	5	2	5	5	4	2	3	2	1	1	0	0	0	0							1
2	2	2	3	3	3	3	3	3	3	3	3	5	5	5	5	5	5	5	5	1	2	2	3	5	5	3	3	5	4	2	3	3	4	2	3	2	1	1	0	0	0	0	6	2					0
2	3	3	3	3	2	3	2	2	3	3	3	2	3	3	4	3	3	3	3	3	3	2	3	3	5	4	3	3	3	2	2	3	4	2	3	2	1	1	1	0	0	0	1	2	0				0
2	3	2	3	3	3	3	3	2	3	3	3	5	5	5	5	5	5	5	5	1	2	1	2	4	5	3	3	4	5	3	4	5	5	2	4	2	1	1	1	0	0	0	20	65	15				0
3	3	1	1	1	1	2	2	2	2	3	3	4	4	4	4	5	5	5	5	2	3	2	4	4	5	2	5	4	4	4	4	3	2	4	2	4	1	1	1	0	0	0		2	2				1
3	3	2	2	3	3	3	2	2	3	2	3	4	3	3	4	5	5	5	5	5	3	2	3	4	5	2	4	5	4	2	3	5	3	2	4	4	1	1	0	1	0	0	3	4		1			0
3	3	1	2	3	2	3	1	1	2	2	3	5	3	3	3	2	2	2	2	4	3	2	5	3	2	4	5	2	1	5	1	1	2	3	2	3	1	1	1	1	0	0	1	6	5	1			0
2	3	3	3	3	2	3	3	3	3	3	3	5	4	5	4	5	5	5	5	2	2	2	3	5	5	2	3	5	4	4	4	5	5	1	4	2	1	0	0	0	0	0	1						0
3	3	1	2	2	2	2	2	3	3	3	3	4	4	4	4	5	5	5	5	2	2	2	3	5	5	1	3	5	4	2	3	4	4	2	3	4	1	1	0	0	0	0	3	12					0
2	3	3	3	3	3	3	3	3	3	3	3	3	2	3	2	2	3	2	3	2	4	2	4	3	4	4	4	4	3	3	2	3	2	2	4	2	1	0	1	0	0	0	3		1				0
2	3	3	3	3	3	3	3	3	3	3	3	4	4	4	4	4	4	4	4	2	4	2	5	4	4	5	5	4	4	5	2	4	5	1	3	2	1	0	0	0	0	1	2					1	0
4	3	2	3	3	2	3	2	3	3	3	3	4	4	3	3	4	2	3	3	3	5	4	4	3	2	4	5	2	2	4	2	3	2	3	2	4	1	0	0	0	0	0	3						0
4	3	1	2	3	1	3	3	2	3	3	3	4	4	3	3	5	5	5	5	4	4	2	5	3	5	5	5	4	2	4	2	3	4	3	2	5	1	0	0	0	0	0	3						0
4	1	1	2	1	2	2	2	2	3	2	2	2	2	2	2	4	4	4	4	3	4	3	1	3	4	2	3	5	3	2	2	3	2	4	2	5	0	1	0	0	0	0		6
3	4	2	2	3	3	3	3	3	3	3	3	4	4	4	4	2	3	2	1	4	3	2	4	2	2	4	5	2	3	4	2	1	4	2	3	4	1	1	0	0	1	0	1	2			1		0
2	2	3	3	3	3	3	3	3	3	3	3	4	3	4	4	5	5	5	5	2	4	2	4	5	5	2	4	5	4	2	3	4	5	2	4	2	1	0	0	0	0	1	1					2	0
4	3	1	2	2	2	2	2	2	2	2	2	3	3	2	1	2	2	2	2	5	5	5	5	3	3	5	5	3	2	5	2	1	1	5	2	5	1	1	0	0	0	0	4	6					0
2	2	3	3	3	3	3	3	3	3	3	3	3	2	2	3	5	5	5	5	2	4	3	4	3	5	4	4	5	3	3	3	2	4	2	5	2	0	1	0	0	0	0		2
3	3	3	3	3	3	3	3	3	3	3	3	3	3	3	3	3	3	4	4	3	4	3	4	3	4	3	3	4	4	3	3	3	5	2	4	2	0	0	0	0	0	1						1
3	4	3	3	3	2	3	2	3	3	3	2	5	5	5	5	5	5	5	5	1	2	1	1	5	5	1	1	5	5	1	5	5	5	2	4	2	1	0	0	0	0	0	7						0
1	3	3	3	3	3	3	3	3	3	3	3	2	2	2	2	1	1	1	1	5	5	4	5	2	1	5	5	2	2	5	2	1	5	1	5	1	1	0	1	0	0	0	2		1				0
3	3	2	2	2	1	2	2	1	2	2	3	4	3	3	3	3	3	3	3	3	5	2	5	4	3	5	5	4	2	5	1	3	2	3	2	4	1	1	1	0	0	0	1	6	1				0
3	4	3	3	3	3	3	3	3	3	3	3	5	5	4	4	4	4	5	5	4	4	2	1	3	5	3	3	3	2	2	4	4	4	2	4	2	0	0	1	0	0	0			1
4	3	2	2	2	1	2	1	1	2	2	2	4	3	3	3	3	3	3	3	4	4	3	4	4	3	3	4	3	2	4	2	2	2	3	3	5	1	1	0	0	0	0							1
4	4	1	1	1	1	1	1	1	1	1	1	1	1	1	1	3	3	3	3	5	4	4	4	4	4	2	5	4	1	2	1	3	4	4	2	4	1	1	0	0	0	1	8	3				99	0
4	3	2	2	2	1	2	2	1	3	2	3	3	4	4	4	4	4	5	4	4	3	2	5	4	5	5	5	3	4	4	2	4	2	5	3	5	1	0	1	1	1	0	5		2	3	3		0
3	4	1	2	1	1	1	1	1	1	2	3	5	5	5	5	5	5	5	5	1	2	1	3	5	5	1	4	5	5	1	3	5	5	3	3	5	1	0	1	0	0	0	3		2				0
4	4	2	2	2	2	2	2	2	2	2	2	3	3	3	3	2	2	2	2	3	4	3	4	3	2	4	4	2	3	3	4	4	2	5	4	5	1	1	0	0	0	0	3	2					0
5	4	2	1	2	2	2	1	1	1	1	2	4	4	4	4	2	2	3	3	4	4	4	4	4	2	5	4	2	2	4	3	3	2	5	3	5	1	0	0	0	0	0	1						0
2	4	2	3	3	3	3	3	3	3	3	3	5	5	5	5	3	3	5	5	2	5	1	3	2	3	4	3	4	2	2	2	3	1	2	1	2	1	0	1	0	0	0	3		8				0
4	2	1	2	2	2	2	2	2	3	3	3	3	3	3	3	3	2	3	3	4	4	4	4	3	3	4	5	3	3	4	2	3	2	4	2	5	1	0	0	0	0	0	10						0
4	4	1	1	1	1	1	1	1	1	1	3	5	5	5	5	5	5	5	5	5	1	2	5	5	5	3	3	5	5	3	2	5	5	5	2	5	1	0	1	1	0	0	3		1	2			0
2	3	2	3	3	3	3	3	3	3	3	3	2	2	2	2	3	3	3	3	4	4	4	4	4	4	4	5	4	2	5	2	2	3	2	3	3	1	1	1	0	0	0	3	1	2				0
1	3	3	3	3	3	3	3	3	3	3	3	2	3	2	2	5	5	5	4	1	4	2	4	5	5	3	4	5	2	3	2	5	4	2	5	2	1	0	1	1	0	0	4		1	1			0
4	3	1	2	2	1	2	1	1	2	3	2	5	4	4	4	4	5	5	5	2	2	2	2	5	5	2	3	5	4	2	4	4	3	3	2	5	1	1	0	1	1	0	5	10		1	1		0
1	1	3	3	3	3	3	3	3	3	3	3	4	4	4	5	3	3	3	4	2	6	5	3	4	5	5	5	3	2	3	1	5	5	1	5	2	1	0	0	0	0	0							1
3	4	2	3	3	3	3	2	3	3	3	3	4	4	3	3	5	5	5	5	2	4	3	3	4	5	3	3	5	4	2	4	5	2	2	3	4	1	0	0	1	0	0	3			1			0
4	3	1	2	2	2	3	3	3	3	3	3	3	3	2	2	3	2	4	3	4	5	4	5	4	2	5	5	3	1	4	1	1	1	4	2	5	1	0	1	0	0	0	4		2				0
3	3	3	3	3	3	3	3	3	3	3	3	5	5	5	5	2	1	3	1	2	4	1	3	1	3	4	2	3	3	3	3	3	5	2	3	2	1	1	1	1	0	0	2	3	6	1			0
4	5	1	1	1	1	1	2	1	1	1	2	3	3	3	3	3	3	4	4	1	4	4	4	3	3	4	5	4	2	4	2	5	2	5	2	5	1	1	1	1	1	0	3	5	3	4	3		0
2	3	2	2	2	2	2	2	2	2	2	3	4	5	5	5	5	4	4	4	2	3	2	5	3	2	4	4	2	2	5	2	2	4	2	3	3	1	0	0	0	0	0	2						0
3	2	1	3	2	2	3	3	1	3	3	3	3	2	2	2	5	5	5	5	3	4	3	5	3	2	5	5	3	3	4	1	3	2	4	3	4	1	1	0	1	0	0	8	4		1			0
2	1	3	3	3	3	3	3	3	3	3	3	3	2	2	2	4	4	4	4	2	4	3	5	4	4	3	4	4	1	2	1	1	5	1	5	2	0	1	1	1	0	0		1	1	1
3	3	3	3	3	3	3	3	3	3	3	3	5	5	5	5	5	5	5	5	1	1	1	3	5	5	2	4	4	4	4	1	5	1	4	3	4	1	0	0	0	0	0							1
1	3	3	3	3	3	3	3	3	3	3	3	5	4	4	3	5	5	5	5	1	3	2	5	5	5	3	5	5	5	3	4	4	5	1	4	1	1	0	0	0	0	0	3						0
2	3	3	3	3	3	3	3	2	3	3	3	4	5	4	4	5	5	5	4	4	2	2	4	5	4	4	4	4	4	4	4	4	3	2	3	4	1	1	0	0	0	0	3	2					0
2	3	2	3	3	3	3	3	3	3	3	3	3	3	4	3	4	4	5	4	2	5	2	2	4	5	3	2	5	4	2	3	4	4	2	5	2	1	0	0	0	0	0	4						0
3	3	1	3	3	3	3	3	3	3	3	3	5	5	5	5	4	4	5	4	1	3	2	5	3	3	5	5	2	3	5	2	2	3	2	1	4	1	0	0	1	0	0	2			2			0
3	3	1	2	3	1	2	3	1	2	3	3	3	2	2	3	4	4	4	4	4	6	4	5	1	2	5	5	2	1	5	1	4	1	3	2	4	1	1	1	1	0	0	1	1	2	2			0
4	4	1	3	3	2	2	2	2	2	2	3	4	3	4	4	4	4	4	4	2	5	3	4	2	4	4	4	4	4	4	3	3	4	2	3	3	0	0	0	0	0	1						50
2	2	3	3	3	2	3	2	2	3	3	3	3	3	3	4	4	4	5	4	2	4	3	4	5	5	2	4	3	3	4	3	3	4	2	4	2	1	1	0	0	0	0	4	4					0
2	2	2	2	2	2	2	2	2	1	2	2	3	3	3	3	3	3	3	3	3	4	3	4	3	3	3	3	3	3	4	4	2	2	3	4	3	1	0	0	1	0	0	2			1			0
2	2	2	3	3	3	3	2	3	3	3	3	3	2	3	2	3	2	3	2	2	4	3	3	4	3	4	3	4	3	4	2	2	3	3	3	3	1	1	0	0	0	0	2	2					0
4	3	1	1	3	2	3	3	2	3	3	3	4	3	3	3	3	4	4	3	5	5	3	3	3	3	3	4	3	3	3	2	4	2	4	3	5	1	1	0	0	0	0	4	10					0
3	2	2	3	3	2	3	3	3	3	3	3	3	2	5	5	3	3	5	5	2	5	4	4	5	5	5	5	5	1	4	1	3	1	3	4	4	1	1	0	0	0	0	12	3					0
2	2	2	3	3	3	3	3	3	3	3	3	4	4	4	4	5	5	5	5	1	2	2	2	5	5	2	2	5	4	2	4	5	3	2	4	2	1	1	0	0	0	0	4	3					0
3	2	3	3	3	3	3	3	3	3	3	3	3	4	4	4	3	4	4	4	4	4	4	3	3	5	2	4	3	4	2	3	4	3	3	4	4	1	1	0	0	0	0	3	4					0
4	4	2	2	2	1	2	2	1	2	3	3	5	4	5	4	5	4	4	5	2	4	2	5	4	5	3	5	4	3	3	2	3	1	5	2	5	1	1	0	1	1	0	1	0		1	1		0
3	2	2	3	3	3	3	3	3	3	3	3	5	4	5	5	5	5	5	5	1	4	2	2	5	5	3	3	4	4	2	4	5	1	4	4	2	1	0	0	0	0	0	4						0
3	4	1	1	2	1	1	1	1	1	1	2	5	5	5	5	5	4	5	5	2	2	1	5	4	5	3	4	4	4	3	2	4	4	3	2	5	1	1	1	0	0	0	1	2	1				0
2	4	2	2	2	2	2	1	2	3	3	3	2	2	2	2	2	2	1	2	4	4	4	4	1	2	4	5	1	1	5	1	2	2	3	3	4	1	1	0	1	1	0	5	2		1	1		0
1	3	3	3	3	3	3	3	3	3	3	3	5	5	5	5	5	5	5	5	5	4	4	3	4	3	3	3	4	2	3	2	5	5	2	4	1	1	0	0	1	1	0							1
2	3	2	2	3	2	3	2	2	3	3	3	2	1	3	3	2	2	5	3	4	4	4	4	3	3	4	5	2	2	3	2	1	4	2	3	4	1	1	0	0	0	0	4	8					0
5	5	1	1	1	1	1	1	1	1	1	2	3	3	3	4	4	4	4	4	4	4	2	4	3	2	4	4	3	2	3	2	3	2	5	2	5	1	1	0	1	1	0	8	6		3	2		0
4	5	1	2	2	1	2	1	1	1	2	2	1	1	1	1	2	2	2	2	5	6	5	4	2	1	5	5	3	3	4	3	1	1	5	1	4	1	1	0	0	0	0	5	2					0
2	2	2	3	3	2	2	2	2	1	1	3	4	3	3	4	5	5	4	4	5	4	3	4	3	3	4	3	4	1	2	2	3	4	3	4	4	0	0	1	0	0	0			1
2	3	2	2	3	2	2	2	2	3	3	3	5	5	5	5	5	5	5	5	5	1	1	4	5	5	3	4	5	4	2	3	5	4	2	3	2	0	1	0	0	0	0		3
1	3	3	3	3	3	3	3	3	3	3	3	5	5	5	5	5	5	5	5	5	1	1	2	5	5	5	2	5	4	2	3	5	4	1	5	2	1	1	0	0	0	0	1	1					0
2	3	3	3	3	3	3	3	3	3	3	3	5	3	5	4	5	4	5	4	2	4	2	3	4	5	3	3	5	4	2	3	4	2	2	3	2	1	0	1	0	0	0	1		1				0
4	4	1	2	2	2	3	2	2	2	3	3	1	1	1	1	2	2	2	2	3	4	5	5	2	3	5	5	2	1	4	2	1	2	5	3	5	1	0	0	0	0	0	7						0
3	3	2	3	3	3	3	3	3	3	3	3	4	4	5	5	4	4	5	5	4	2	2	3	5	5	4	3	5	4	2	4	5	2	3	4	3	1	0	0	0	0	0	3						0
2	3	2	3	3	2	3	3	2	3	3	3	4	4	4	4	5	5	5	5	5	5	3	3	4	5	4	5	3	2	3	2	3	2	2	4	2	1	1	1	0	0	0	3	2	2				0
3	4	1	3	2	2	3	2	2	3	3	3	3	4	3	4	5	4	5	5	3	4	2	5	4	4	4	5	4	4	4	4	4	4	3	3	5	1	1	0	0	0	0	1	2					0
4	4	1	1	1	1	1	1	1	1	1	2	2	1	1	2	1	2	1	2	5	5	4	5	2	2	3	5	2	1	2	1	1	2	4	1	5	1	1	0	0	0	0	5	3					0
2	4	3	3	3	3	3	3	3	3	3	3	4	3	5	3	3	3	5	5	5	3	2	5	4	5	3	5	4	4	3	2	4	5	2	3	2	1	0	0	0	0	0	2						0
3	3	3	3	3	3	3	3	3	3	3	3	2	2	3	2	5	5	5	5	1	5	4	4	4	5	4	4	4	2	4	1	2	4	2	3	4	1	1	1	0	0	0	3	2	1				0
2	2	1	2	2	2	3	2	2	3	3	3	5	5	5	5	5	5	5	5	5	4	2	2	3	3	3	3	4	4	3	3	5	4	2	2	2	1	1	0	0	0	0	5	4					0
3	3	3	3	3	3	3	3	3	3	3	3	5	5	5	5	5	4	5	5	5	1	1	3	5	5	2	3	5	3	2	3	5	5	3	5	2	1	0	0	0	0	0	1						0
4	4	1	1	2	1	2	1	1	2	2	3	4	4	4	5	5	5	5	5	2	4	2	5	5	4	5	5	4	3	5	2	4	4	4	3	4	1	1	1	1	0	0	4	4	3	1			0
2	3	3	3	3	3	3	3	3	3	3	3	3	3	2	2	3	3	3	3	3	4	3	3	3	3	2	3	4	4	2	4	3	2	3	3	2	1	1	1	0	0	0	2	2	1				0
4	3	1	2	2	2	2	3	1	3	2	3	4	3	2	3	3	4	2	4	3	3	2	3	5	4	4	4	3	2	4	2	3	1	4	3	4	1	0	1	0	0	0	12		2				0
2	3	2	3	3	2	3	3	3	3	3	3	3	3	3	3	3	3	3	3	2	4	2	3	3	3	3	3	3	3	3	3	3	4	3	3	1	1	0	1	1	0	0	5		5	3			0
2	3	3	3	3	3	3	3	3	3	3	3	3	3	3	4	3	4	3	2	3	3	2	3	3	3	4	4	3	4	3	4	2	4	3	2	4	1	0	0	0	0	0	3						0
3	3	3	3	3	3	3	3	3	3	3	3	4	4	3	2	2	1	2	2	5	5	5	2	2	1	5	5	1	1	5	1	2	2	4	3	4	1	0	0	0	0	0	2						0
4	3	2	2	3	3	3	3	3	3	3	3	3	2	3	3	3	3	2	3	3	4	3	5	2	3	4	4	2	2	4	2	2	4	3	2	5	1	0	0	0	0	0	6						0
2	3	2	3	3	3	3	3	3	3	3	3	2	2	2	2	3	3	4	3	4	5	4	4	4	3	5	5	3	2	4	2	3	2	2	4	4	1	0	1	0	0	0	3		2				0
2	3	3	3	3	3	3	3	3	3	3	3	4	4	4	4	5	5	5	5	1	3	2	2	4	4	2	2	5	4	2	4	5	2	1	5	2	1	0	0	1	0	0	3			1			0
3	1	2	3	3	3	3	3	3	3	3	3	4	4	4	4	3	4	3	4	4	5	4	3	4	3	4	3	4	3	4	3	4	5	2	4	2	1	0	1	0	0	0	1		1				0
3	3	2	3	3	3	3	3	3	3	3	3	2	3	3	3	2	2	3	2	4	4	3	4	3	2	4	5	3	2	4	2	3	4	2	4	3	1	0	1	0	0	0	4		1				0
4	4	1	1	2	1	1	1	1	1	2	2	4	4	5	5	4	4	4	4	2	2	3	5	4	2	5	3	3	4	5	3	4	4	5	2	5	1	1	0	1	1	0	20	12		3	3		0
3	3	3	3	3	3	3	3	3	3	3	3	4	4	4	4	3	3	3	3	1	2	1	3	3	3	3	4	3	3	4	4	4	4	3	2	3	1	0	1	1	0	0	3		2	1			0
3	3	3	3	3	3	3	3	3	3	3	3	2	2	2	1	1	2	2	2	2	6	5	3	2	3	4	5	4	2	3	1	3	2	3	4	3	1	0	0	0	0	0	4						0
3	4	2	2	1	1	2	1	1	1	1	2	3	2	2	3	3	4	4	4	2	2	4	3	4	4	2	3	4	3	3	2	3	3	2	3	2	1	0	0	0	1	0	85				15		0
3	2	2	3	3	3	3	3	2	3	3	3	3	3	3	2	5	5	5	5	1	4	3	3	5	5	2	4	5	3	2	3	4	4	2	4	4	1	0	0	0	0	0	2						0
2	2	1	2	2	1	3	2	1	3	3	3	4	4	4	4	3	4	4	4	1	4	2	3	4	5	4	4	5	3	4	3	4	4	2	4	3	1	0	0	0	0	0	3						0
3	3	3	3	3	3	3	3	3	3	3	3	5	5	5	5	3	4	4	4	2	4	3	3	3	3	4	3	4	4	3	3	3	2	3	4	2	1	1	1	1	0	0							1
1	2	3	3	3	3	3	3	3	3	3	3	3	3	3	2	2	2	2	2	3	3	3	2	3	3	3	4	3	3	4	4	3	4	2	4	2	1	0	0	0	0	0	1						0
1	1	2	2	3	2	3	2	3	3	3	3	4	2	3	2	2	2	2	2	4	5	4	5	4	2	4	5	2	2	4	2	1	4	2	5	2	1	0	0	0	0	1	1					1	0
2	2	2	2	3	3	3	2	2	2	2	3	4	4	3	3	4	4	3	4	2	4	3	3	4	5	3	3	3	3	3	2	3	4	4	4	4	1	0	0	0	0	0	4						0
3	1	2	2	3	3	3	3	3	3	3	2	5	5	5	5	5	5	5	4	3	2	1	4	4	4	3	5	5	2	3	1	5	5	2	5	2	1	0	1	0	0	0	2		1				0
2	2	2	2	2	3	3	3	2	3	3	3	4	3	4	4	4	3	4	4	2	4	2	3	4	4	3	3	4	3	3	2	3	4	2	3	4	1	0	0	1	0	0	2			1			0
3	3	2	3	3	2	3	1	1	2	2	3	2	2	2	2	3	3	3	3	2	4	3	4	3	3	4	5	3	2	4	2	3	4	2	2	4	1	0	0	0	0	0	12						0
2	3	3	3	3	3	3	3	3	3	3	3	3	3	3	3	5	3	5	5	1	3	3	3	5	5	3	3	5	3	3	3	3	5	2	5	2	1	0	1	0	0	0	1		1				0
3	1	3	3	3	3	3	3	3	3	3	3	4	4	4	5	5	5	5	5	2	3	2	2	4	4	3	2	4	3	2	3	4	2	4	1	2	1	1	0	0	0	0	2	1					0
2	3	3	3	3	3	3	3	3	3	3	3	4	3	3	4	4	4	4	4	2	3	2	4	3	3	4	4	3	2	4	3	3	4	2	3	3	1	0	0	0	0	0	2						0
2	2	2	3	3	2	2	3	3	3	3	3	4	4	4	5	4	3	5	4	2	2	1	2	5	4	2	3	4	3	2	3	4	2	2	3	2	1	0	1	0	0	0	2		1				0
3	3	1	2	3	2	3	2	3	3	3	3	3	2	3	3	5	5	5	5	2	3	3	4	5	5	3	4	5	4	2	2	3	4	2	2	4	1	1	0	0	0	0	1	1					0
1	1	3	3	3	3	3	3	3	3	3	3	3	4	4	4	4	4	5	4	1	4	2	2	4	4	3	3	5	3	2	3	3	4	2	5	1	1	1	0	0	0	0	1	1					0
1	1	3	3	3	3	3	3	3	3	3	3	5	5	5	5	5	5	5	4	1	1	1	3	4	4	2	3	4	5	2	4	5	5	1	5	1	1	0	0	0	0	0	1						0
1	2	3	3	3	3	3	3	3	3	3	3	5	4	5	5	5	5	5	5	1	2	1	2	5	5	1	2	5	4	2	4	5	5	1	5	1	1	0	0	0	0	0	2						0
3	4	3	3	3	3	3	3	3	3	3	3	5	5	5	5	5	5	5	5	5	2	1	2	5	5	2	2	5	5	2	4	5	4	3	4	3	1	1	0	0	0	0	3	2					0
2	3	3	3	3	3	3	3	3	3	3	3	4	4	5	5	5	5	5	5	2	3	2	3	5	5	2	2	4	4	2	3	3	5	2	4	2	1	0	0	0	0	0	2						0
3	3	3	3	3	3	3	3	3	3	3	3	5	3	4	5	5	4	5	5	1	3	1	3	3	5	2	5	5	5	2	3	5	5	4	3	4	1	0	0	0	0	0	1						0
3	3	2	2	2	2	2	2	1	2	2	3	4	5	5	4	5	4	5	5	1	3	2	2	5	5	2	2	5	5	2	5	5	5	2	5	3	1	0	0	0	0	0	2						0
1	3	3	3	3	3	3	3	3	3	3	3	4	3	3	3	3	3	3	3	4	5	4	4	3	2	5	4	4	3	3	2	3	4	2	5	2	1	0	0	1	0	0	2			2			0
4	3	2	3	3	3	3	1	3	3	3	3	5	5	5	5	5	5	5	5	1	4	1	2	5	5	2	2	5	5	2	5	5	5	1	4	2	0	0	1	0	0	0
2	3	3	3	3	3	3	3	3	3	3	3	2	3	3	3	4	4	4	3	1	4	2	4	3	4	5	5	5	2	3	2	4	4	3	3	2	0	0	1	0	0	0			2
4	3	1	2	2	1	3	2	2	2	2	3	3	3	3	3	5	5	5	4	2	4	2	4	5	5	3	5	5	2	3	2	4	2	4	2	5	1	1	0	0	0	0	2	3					0
2	2	3	3	3	3	3	3	3	3	3	3	5	5	5	5	5	5	5	5	1	2	1	2	4	5	2	2	5	5	2	4	5	4	1	5	2	1	0	1	0	0	0	3		1				0
3	3	2	3	3	3	3	3	3	3	3	3	4	4	4	4	3	3	3	3	3	4	3	3	3	5	5	5	4	4	4	4	3	4	3	3	5	1	0	0	1	0	0	4			1			0
2	3	3	3	3	3	3	3	3	3	3	3	3	3	3	2	3	2	3	3	3	4	4	3	3	3	3	3	3	3	3	3	3	2	2	4	2	1	0	1	0	0	0	3		2				0
3	2	2	3	3	2	2	3	2	2	2	3	4	4	4	3	2	2	2	2	2	3	3	5	2	1	5	5	2	2	4	2	1	2	4	3	4	1	0	0	1	0	0	2			3			0
4	4	3	2	1	1	2	1	2	1	1	2	1	3	3	3	3	4	3	3	2	4	3	3	5	4	4	5	5	2	3	1	3	2	4	3	4	1	1	0	0	0	0							1
3	3	1	1	1	1	1	1	1	1	1	3	4	2	3	2	2	2	3	3	4	4	3	5	4	3	4	5	2	1	4	2	3	3	2	2	3	0	0	1	1	0	0			1	2
2	2	3	3	3	3	3	3	3	3	3	3	2	3	2	3	4	4	5	5	2	3	2	3	3	5	4	4	3	2	3	1	4	4	2	3	2	1	0	0	0	0	0	3						0
2	1	2	2	3	3	3	3	3	3	3	3	3	2	3	3	1	2	2	2	2	5	4	4	2	2	5	3	2	1	3	2	2	2	3	4	3	1	1	0	0	0	0	2	1					0
2	2	3	3	3	3	3	3	3	3	3	3	4	3	4	4	4	4	4	4	2	5	2	4	3	4	3	3	4	3	2	3	3	4	2	4	2	1	0	1	0	0	0	3		1				0
2	3	2	3	3	2	3	3	1	2	2	3	2	3	2	4	1	2	2	2	1	5	3	4	2	3	4	5	3	3	3	2	2	3	2	4	2	0	0	0	0	1	0
3	4	1	1	1	1	2	1	1	2	2	3	4	3	4	5	5	5	5	5	1	5	2	4	4	5	3	5	5	2	4	1	5	4	5	2	5	1	1	0	0	1	0	11	3			2		0
2	2	3	3	2	3	3	2	3	3	3	3	3	2	3	3	3	3	4	3	3	4	3	3	3	3	4	4	3	2	4	2	3	2	4	3	2	1	0	1	0	0	0	3		1				0
2	3	2	3	3	1	2	3	2	3	3	3	2	2	2	1	2	2	2	2	5	5	5	5	3	2	5	5	2	1	5	1	1	4	2	3	2	1	1	1	1	0	0	3	1	2	3			0
4	3	2	2	2	2	3	2	1	1	1	3	3	3	3	2	2	2	2	2	2	5	4	4	2	2	4	4	2	1	4	1	1	1	4	2	5	1	0	1	1	0	0	8		2	3			0
4	2	1	2	3	1	2	2	2	3	3	3	4	4	4	4	5	5	5	5	1	2	1	4	5	5	2	4	4	3	2	1	4	4	5	1	5	1	1	0	0	0	1	1	5				1	0
3	3	3	3	3	2	3	3	3	3	3	3	4	3	4	4	4	4	4	4	2	4	3	4	4	5	3	4	4	2	3	2	4	4	2	4	4	1	0	1	0	0	0	2		2				0
2	3	2	3	3	2	3	3	3	3	3	3	4	2	3	2	3	3	3	3	4	4	3	3	3	3	3	2	4	2	2	4	1	5	5	3	2	1	1	1	1	1	0	4	1	1	1	2		0
3	3	1	1	2	1	3	2	1	2	3	3	1	1	1	1	2	2	2	2	5	4	5	5	2	2	4	5	2	1	5	2	1	1	4	3	5	1	1	1	0	0	0	4	12	1				0
2	2	3	3	3	3	3	3	3	3	3	3	5	4	5	5	5	5	5	5	1	3	2	2	5	5	1	2	4	4	2	5	5	5	2	5	2	1	1	1	1	0	0	50	30	10	10			0
2	1	3	3	3	3	3	3	2	3	3	3	5	5	5	5	5	5	4	5	2	2	2	3	4	5	2	4	5	3	2	3	3	3	2	4	2	1	0	1	1	0	0	1		1	1			0
2	3	2	3	3	3	3	3	3	3	3	3	5	5	5	5	2	5	2	5	1	2	1	2	1	4	3	2	3	3	2	2	5	5	1	5	1	1	0	0	0	0	0	1						0
4	3	1	3	3	1	2	2	2	3	3	3	3	2	3	4	5	5	5	5	2	4	2	5	5	5	4	5	4	2	4	2	5	2	4	3	5	1	0	1	0	0	0	3		1				0
2	3	2	3	3	3	3	2	3	3	3	3	4	4	5	5	5	5	5	5	2	3	1	2	5	5	2	3	5	3	3	3	5	4	2	3	2	1	0	1	0	0	0	2		3				0
2	3	2	3	3	3	3	3	3	3	3	3	4	4	4	4	5	5	5	5	1	2	2	2	4	5	3	3	5	4	2	4	4	4	2	3	2	1	0	1	0	0	0	1		1				0
1	3	3	2	3	3	3	3	3	3	3	3	4	3	4	3	3	3	3	3	3	3	2	2	3	3	3	3	3	3	3	3	3	2	4	3	3	1	0	0	1	0	0	5			2			0
3	1	2	2	2	1	2	2	1	1	1	2	2	2	2	1	2	2	2	2	4	5	5	5	1	2	4	5	2	1	4	1	2	4	4	3	5	1	0	0	1	1	0	1			2	2		0
4	4	2	3	2	2	2	2	1	2	2	3	3	2	3	4	3	4	4	3	4	5	4	5	4	2	5	5	2	1	5	2	2	3	5	2	5	1	0	0	0	0	0	5						0
3	3	3	2	3	3	2	3	2	3	3	3	5	3	3	3	3	5	3	4	3	5	3	3	3	4	4	4	3	3	3	2	3	4	3	3	3	0	0	1	0	0	0			1
1	1	2	3	2	3	3	3	2	2	2	3	4	4	3	3	5	5	4	3	4	2	2	2	2	2	3	2	3	3	2	3	4	4	1	1	1	1	1	0	0	0	0	5	2					0
3	3	2	2	2	2	3	2	3	3	3	3	4	4	4	3	3	3	4	2	4	5	4	5	5	2	5	5	2	2	4	2	2	4	2	4	4	1	0	1	1	0	0	2		3	1			0
3	3	1	2	3	1	2	2	2	2	3	3	3	4	4	3	5	4	5	5	5	4	1	2	3	3	2	4	4	2	3	2	4	2	4	2	4	1	1	0	1	0	0	5	4		1			0
5	3	1	1	1	1	1	1	1	1	1	1	1	1	1	1	1	1	2	2	3	4	3	1	3	3	3	3	2	2	4	4	2	4	4	2	5	1	1	1	0	0	0	12	2	2				0
3	3	2	3	3	2	3	3	2	3	3	3	4	4	3	4	5	5	5	5	2	5	2	3	5	4	2	5	4	2	3	2	3	5	4	4	5	0	0	1	1	0	1			2	1		4
3	4	1	1	2	3	3	2	3	3	3	3	5	4	4	4	5	4	4	4	2	5	4	4	4	5	3	5	4	3	3	3	3	2	4	2	4	1	1	1	1	0	0	4	2	2	3			0
2	4	2	3	3	3	3	3	3	3	3	3	3	3	2	3	3	4	5	4	2	5	4	4	4	5	5	5	4	2	4	2	2	2	2	2	2	1	1	1	0	0	0	5	2	3				0
3	2	2	3	3	2	1	2	1	2	1	2	4	3	4	4	3	3	4	3	3	4	3	5	3	3	4	5	2	2	5	1	2	2	3	4	5	1	1	0	0	0	0	3	1					0
2	2	3	3	3	3	3	3	2	3	3	3	3	3	2	3	2	3	3	3	4	5	4	3	2	5	3	3	4	3	3	2	3	4	2	4	2	1	0	0	0	0	0	3						0
2	3	3	3	3	3	3	2	3	3	3	3	4	4	5	4	5	5	5	4	5	3	2	3	5	5	3	3	4	4	3	3	4	4	2	3	2	1	0	1	0	0	0	1		1				0
3	2	2	3	3	2	3	2	3	2	2	3	4	4	3	3	5	4	5	5	1	4	3	4	5	5	5	5	4	3	4	2	2	2	4	3	4	1	1	0	1	0	0	5	5		1			0
1	3	3	3	3	3	3	3	3	3	3	3	5	5	5	5	5	5	5	5	1	2	2	1	5	5	1	1	5	5	1	5	5	5	1	5	1	1	0	0	0	0	0	1						0
2	1	3	3	3	3	3	3	2	3	3	3	3	3	4	3	2	3	4	2	3	4	3	4	4	3	5	4	2	2	2	2	3	4	2	5	2	1	0	1	0	0	0	70		30				0
2	3	3	3	3	3	3	3	3	3	3	3	4	4	4	3	5	5	5	5	1	3	2	2	4	5	3	2	5	3	2	3	5	4	1	4	2	1	0	0	0	0	0	3						0
1	2	3	3	3	3	3	3	3	3	3	3	4	4	5	4	4	4	4	4	3	4	2	3	4	5	2	3	5	3	2	3	3	4	2	5	2	1	0	0	0	0	0	2						0
3	4	3	3	3	3	3	3	3	3	3	3	2	1	3	3	3	1	2	2	2	3	2	4	2	3	4	4	3	1	4	1	3	3	2	3	4	1	0	1	0	0	0	3		2				0
3	5	1	1	1	1	1	1	1	1	1	1	1	1	1	1	1	1	1	1	4	5	5	5	5	5	5	5	1	1	5	1	1	5	2	2	5	1	0	0	0	0	0							1
3	3	1	1	1	1	1	1	1	2	2	3	4	4	3	3	3	3	3	3	3	4	3	5	4	5	3	5	3	3	4	2	3	5	3	2	5	1	0	0	0	0	0	3						0
3	4	2	3	3	2	2	3	3	3	3	3	2	1	2	2	2	2	4	3	3	5	4	5	4	2	5	5	2	2	5	3	1	2	4	2	4	1	1	0	1	0	0	4	2		2			0
1	2	3	3	3	3	3	3	3	3	3	3	4	4	4	4	5	5	5	5	2	4	3	4	5	5	5	5	5	2	5	2	4	4	2	3	2	1	1	0	0	0	0	1	3					0
3	4	2	2	3	3	3	3	3	3	3	3	4	4	4	4	5	5	5	5	2	4	3	5	2	1	5	5	1	1	5	1	3	2	2	3	4	1	1	0	0	0	0							1
2	3	3	3	3	2	3	3	3	3	3	3	5	5	5	5	5	5	5	5	2	4	2	2	5	5	2	3	5	4	2	3	4	4	2	3	2	1	0	0	0	0	0							1
2	3	3	3	3	3	3	3	3	3	3	3	5	5	5	5	5	5	5	5	5	4	2	2	4	5	2	2	4	4	2	4	5	4	2	4	2	1	0	0	0	0	0	2						0
4	4	1	2	2	2	3	1	1	3	3	3	4	3	4	4	3	2	3	3	4	4	4	4	3	2	4	4	2	3	4	3	3	5	2	3	2	1	1	0	1	1	0	2	1		5	3		0
3	2	1	1	1	1	1	1	2	2	2	2	3	2	2	2	2	2	1	2	4	5	4	4	4	2	5	5	1	1	5	1	1	1	5	2	5	0	1	0	0	0	0		6
2	3	2	3	3	3	3	3	3	3	3	3	4	5	5	5	5	5	5	5	1	2	1	2	5	5	2	2	5	3	2	4	5	5	1	5	2	0	1	1	0	0	0		1	3
4	3	1	1	1	2	2	1	1	2	3	2	2	1	1	1	2	2	3	2	4	4	4	5	3	4	4	5	4	2	3	2	2	2	5	3	5	1	1	0	1	0	0	10	22		2			0
2	1	3	3	3	3	3	3	3	3	3	3	5	5	5	5	3	3	5	3	4	4	2	5	3	2	4	5	2	4	5	3	2	3	1	4	2	1	0	0	0	0	0	2						0
2	3	3	3	3	3	3	3	3	3	3	3	3	3	3	4	5	5	5	4	1	3	2	1	4	5	2	2	4	4	2	4	5	4	2	5	2	1	1	0	0	0	0	3	2					0
2	1	3	3	3	3	3	3	3	3	3	3	3	2	2	2	3	2	2	2	2	5	4	4	2	2	4	4	2	2	4	2	2	4	1	5	2	1	0	1	1	1	0	4		4	1	1		0
2	3	3	3	3	2	3	3	3	3	3	3	3	4	3	3	5	5	5	5	3	4	3	5	5	5	5	5	5	4	3	3	3	4	3	4	2	1	0	0	0	0	0	3						0
3	3	3	3	3	3	3	3	3	3	3	3	5	5	5	5	3	3	5	5	5	3	2	4	5	5	3	5	4	2	4	2	5	1	4	3	4	1	0	0	0	0	0							1
2	1	3	3	3	3	3	3	3	3	3	3	3	3	2	2	5	5	5	5	3	3	4	3	5	4	3	4	4	4	3	3	3	4	2	4	2	1	0	0	0	0	0	1						0
3	2	3	3	3	3	3	3	3	3	3	3	2	2	2	3	4	4	4	4	3	3	3	4	2	4	4	4	4	3	3	3	3	4	2	4	3	1	0	0	0	0	0	1						0
4	4	2	2	3	1	2	2	1	2	2	2	3	4	4	3	3	3	4	3	2	3	3	5	4	4	4	5	4	2	4	3	4	2	5	1	5	1	1	0	1	0	0							1
2	3	3	3	3	3	3	3	3	3	3	3	5	4	4	4	4	5	4	5	1	4	2	4	5	5	1	4	5	3	1	3	5	5	1	5	2	1	0	0	0	0	0	4						0
2	3	2	3	3	2	3	3	3	3	3	3	3	2	2	3	5	5	5	5	2	4	2	2	4	5	3	2	5	3	2	3	4	5	1	1	1	0	0	1	0	0	0			4
2	3	3	3	3	3	3	3	3	3	3	3	3	2	2	2	2	3	3	2	5	6	5	5	3	2	5	4	1	1	4	1	2	4	2	3	3	1	1	0	0	0	0							1
2	3	2	2	3	2	2	3	2	3	3	3	4	4	4	4	3	4	4	4	2	3	2	3	4	5	3	3	5	2	2	3	4	4	2	4	2	1	1	1	1	0	0	2	2	1	1			0
3	3	2	3	2	1	2	3	2	2	3	3	3	3	3	3	4	3	4	3	3	4	3	5	3	4	5	5	4	2	5	2	3	2	4	3	4	1	1	1	1	0	0	4	2	2	3			0
3	4	2	2	2	2	2	1	2	1	2	3	3	4	3	2	1	2	1	1	1	5	4	5	2	2	4	4	2	2	4	1	3	4	3	3	4	1	0	0	0	0	0	3						0
2	2	3	3	3	3	3	3	3	3	3	3	5	5	5	5	5	5	5	5	5	4	2	2	5	5	2	2	5	5	2	3	5	5	1	4	1	1	0	0	0	0	0	2						0
3	2	2	3	3	2	3	3	2	3	2	3	2	2	2	2	3	4	4	4	3	4	2	4	3	5	4	5	4	2	3	2	3	4	2	3	4	1	0	0	0	0	0	2						0
2	2	3	3	3	3	3	3	3	3	3	3	5	5	5	5	5	3	3	4	2	3	2	3	4	4	3	4	3	4	3	2	5	5	2	5	2	1	0	0	0	0	0	25						0
3	1	2	2	3	1	1	2	1	1	2	2	4	3	5	5	2	2	3	2	4	2	2	5	4	3	4	4	3	3	4	3	4	1	5	2	5	1	1	1	1	0	0	4	4	4	6			0
2	2	2	3	2	2	3	2	2	3	3	3	4	3	4	4	5	5	5	4	2	2	3	2	5	5	2	2	5	4	2	4	4	5	2	3	2	1	1	0	0	0	0	1	1					0
4	3	2	3	3	3	3	2	2	3	3	3	4	4	3	4	4	5	5	4	2	4	2	4	3	4	5	4	3	4	4	2	4	4	4	4	4	1	1	0	0	0	0	2	12					0
2	1	3	3	3	3	3	3	3	3	3	3	4	5	5	5	5	5	5	5	1	3	1	2	5	5	2	2	5	4	2	4	4	4	2	5	2	1	0	0	0	0	0	2						0
3	2	2	3	3	2	3	2	2	3	3	3	5	4	5	5	4	4	5	4	1	2	1	2	3	5	2	2	4	4	2	3	5	4	1	5	4	1	0	0	0	0	0	3						0
2	3	3	3	3	3	3	3	3	3	3	3	5	5	5	4	5	5	5	4	2	3	2	4	4	5	3	3	5	4	2	4	4	4	2	5	2	1	0	1	0	0	0	2		1				0
4	3	2	2	2	2	2	1	2	2	2	3	3	2	3	3	4	4	4	4	3	4	3	4	4	4	3	4	4	3	3	2	2	3	4	3	4	1	1	0	0	0	0	3	2					0
4	3	2	2	2	2	3	2	3	3	3	3	2	2	2	2	3	3	3	3	2	4	4	4	3	3	4	4	3	2	4	2	2	4	4	3	5	1	1	0	0	0	0	6	3					0
2	3	3	3	3	3	3	3	3	3	3	3	4	3	4	2	4	3	3	3	3	4	4	5	5	4	4	4	4	2	4	2	4	2	3	4	3	1	0	0	0	0	0	4						0
3	4	3	2	3	3	3	3	3	3	3	3	3	3	2	2	2	2	3	3	3	4	3	3	3	3	4	4	3	4	3	2	3	3	2	2	2	1	0	0	0	0	0	1						0
3	3	2	3	3	3	3	3	3	3	3	3	5	5	5	5	5	5	5	5	5	3	2	2	5	5	3	2	5	3	2	3	5	5	2	4	3	1	0	1	0	0	0	4		2				0
3	4	1	1	1	1	1	1	1	1	2	2	3	3	3	3	3	3	3	3	3	4	3	4	3	3	4	4	4	3	3	2	3	3	2	3	3	1	1	0	0	0	0							1
2	3	3	3	3	3	3	2	3	3	3	3	5	5	5	5	5	5	5	5	5	2	1	1	5	5	1	2	5	4	1	5	5	5	1	3	2	1	1	0	0	0	0	1	0					0
1	3	3	3	3	3	3	3	3	3	3	3	5	4	5	5	5	5	5	5	5	4	2	2	3	5	4	4	5	4	2	3	5	4	1	4	2	1	0	0	0	0	0	1						0
2	3	2	3	3	2	2	2	2	3	3	3	2	2	2	2	2	2	2	2	4	5	5	5	4	3	5	5	3	4	5	4	2	3	4	1	4	1	0	1	1	0	0	2		2	3			0
4	3	2	3	3	2	2	3	3	2	2	3	5	3	3	4	3	2	2	2	4	2	1	5	3	3	4	4	3	3	3	2	2	1	5	2	5	1	0	0	1	0	0	7			5			0
2	3	2	2	2	3	3	3	3	3	3	3	1	1	1	1	3	3	2	3	5	5	5	5	4	2	5	5	2	1	5	1	1	4	1	5	2	1	0	1	0	0	0	2		1				0
3	3	2	3	2	2	3	3	2	3	3	3	3	3	4	4	4	4	4	4	1	2	1	3	3	3	4	4	3	2	3	3	4	4	2	3	2	1	0	0	0	0	0	1						0
3	3	2	3	3	2	3	2	3	3	3	3	3	3	4	3	2	2	3	2	3	5	4	5	2	2	4	5	2	2	3	1	1	2	4	2	5	1	1	1	1	0	0	10	35	6	1			0
3	3	2	3	3	3	3	3	3	3	3	3	5	5	5	5	5	5	5	5	2	3	2	2	4	5	2	4	4	2	2	2	4	3	4	3	4	1	0	1	0	0	0	4		1				0
3	3	2	2	3	2	2	2	3	3	3	3	4	3	3	3	2	3	3	2	3	4	4	4	3	3	4	4	2	2	4	1	3	4	2	3	4	1	0	0	1	0	0	1			3			0
2	4	2	2	2	3	3	3	2	3	3	3	3	3	2	3	2	1	4	2	4	4	3	5	3	2	5	5	2	1	4	1	1	3	2	3	2	1	0	0	0	0	0	12						0
3	2	3	2	3	3	2	2	2	2	1	3	2	1	2	1	1	3	2	3	1	5	4	4	3	2	5	5	2	1	2	1	1	4	2	4	3	1	1	1	1	0	0	6	1	2	1			0
4	5	1	1	1	1	1	1	1	1	1	1	4	2	4	3	3	4	2	3	4	5	4	3	3	2	4	3	3	2	4	2	1	4	4	4	4	1	1	1	1	1	0	3	10	1	4	4		0
2	2	2	3	3	2	3	2	2	3	3	3	4	4	5	5	4	4	4	4	2	4	2	4	4	5	4	5	5	4	3	4	4	3	2	3	2	1	0	1	0	0	0	2		1				0
2	2	3	3	3	2	3	3	3	3	3	3	2	2	2	2	2	2	2	3	3	4	3	5	4	2	5	5	2	1	4	1	2	4	2	3	2	1	1	0	0	0	0	4	2					0
3	1	3	3	3	3	3	3	3	3	3	3	4	4	4	4	5	5	4	5	2	3	2	1	4	5	2	3	5	4	2	4	5	3	2	5	3	1	0	1	0	0	0	5		1				0
4	3	2	3	3	3	3	3	2	2	3	3	2	2	2	2	2	2	2	2	4	5	4	4	3	4	5	4	3	4	3	4	2	2	4	2	4	1	0	1	1	0	0	3		1	3			0
2	3	3	3	3	3	3	3	3	3	3	3	4	5	4	5	3	3	4	3	4	4	3	3	4	3	4	4	3	3	4	4	4	2	3	2	2	1	0	0	0	0	0	1						0
4	4	2	2	1	1	2	2	2	3	3	3	3	3	3	2	2	2	4	2	3	4	2	3	2	2	4	5	2	2	4	1	3	2	4	2	5	1	1	0	0	0	0	2	12					0
3	2	2	2	3	2	3	2	3	2	2	3	5	3	5	3	2	1	3	1	2	4	2	5	1	1	4	5	1	2	4	1	2	1	5	3	2	1	0	1	1	1	0	4		3	1	4		0
3	4	1	2	3	1	2	2	2	2	2	3	4	4	2	4	2	3	3	3	3	4	3	4	3	2	5	5	3	2	4	2	2	1	4	2	4	1	1	0	1	0	0	12	6		2			0
3	2	1	1	2	1	2	2	1	3	2	2	3	2	5	5	5	4	4	2	4	5	3	4	4	3	4	4	4	4	4	2	2	4	5	3	5	1	1	0	0	1	0	2	6			2		0
3	3	3	3	3	3	3	3	3	3	3	3	4	4	4	4	4	4	5	5	2	3	2	4	4	5	4	4	4	2	3	2	4	4	2	4	3	1	0	1	0	0	0	2		1				0
3	3	3	3	3	3	3	3	3	3	3	3	4	4	4	4	5	5	5	5	4	3	3	5	4	4	5	5	5	4	5	4	4	4	3	4	2	1	0	0	1	0	0	2			1			0
2	3	3	3	3	3	3	3	3	3	3	3	5	5	5	5	5	5	5	5	1	3	1	2	5	5	2	2	5	4	2	4	5	5	1	5	2	1	0	1	1	0	0	1		1	1			0
3	2	2	3	3	2	3	2	3	3	2	3	4	3	5	5	3	3	4	4	2	3	2	4	3	3	2	3	3	2	1	2	4	4	2	3	2	1	0	0	1	1	0	1			1	1		0
3	2	1	2	3	2	3	2	3	3	3	3	2	3	1	1	5	5	5	5	2	6	4	5	2	3	5	5	3	1	4	1	2	2	4	3	4	1	0	0	0	0	0	9						0
1	2	3	3	3	3	3	3	3	3	3	3	3	2	3	2	2	2	3	3	2	3	2	5	4	5	5	5	5	1	2	1	3	5	2	5	1	1	0	0	0	0	0							1
3	3	2	2	3	3	3	2	2	3	3	3	5	5	5	5	5	5	5	5	1	2	1	3	5	5	3	3	5	4	2	4	5	3	2	4	3	1	1	0	0	0	0	1	1					0
3	3	3	3	3	3	3	3	3	3	3	3	3	3	3	3	4	4	4	4	2	3	2	3	4	5	3	3	4	3	3	3	4	4	2	4	3	1	0	0	0	0	0	3						0
3	3	2	2	2	2	2	2	3	2	3	3	3	4	3	3	2	2	3	3	3	4	3	3	4	4	2	3	3	3	2	3	3	3	2	4	2	0	0	1	1	1	0			1	1	1
4	5	1	1	1	1	2	1	1	2	2	2	1	1	1	1	2	1	2	1	5	6	5	5	2	2	5	5	2	1	5	1	2	1	5	1	5	1	1	1	1	0	0		5	1	4			1
3	4	3	3	3	3	3	3	3	3	3	3	3	4	4	3	4	4	4	3	3	4	2	3	4	3	5	4	3	2	4	3	3	4	2	4	4	1	1	0	0	0	0	2	5					0
3	1	2	3	3	3	3	3	2	3	3	3	5	5	5	5	4	4	4	4	2	2	1	4	4	3	4	4	3	3	3	3	3	3	4	2	4	1	1	0	1	1	0	3	4		2	3		0
2	3	2	3	3	3	3	2	3	3	3	3	3	4	3	5	3	4	4	4	2	4	4	3	3	5	3	3	3	3	3	3	3	4	2	3	2	1	1	0	0	0	0	5	1					0
2	2	3	3	3	3	3	3	3	3	3	3	5	5	5	5	4	4	4	4	1	2	2	2	4	5	2	3	3	4	2	4	4	4	2	4	2	1	0	0	0	0	0	1						0
2	3	3	3	3	3	3	3	3	3	3	3	4	4	5	5	4	4	5	4	3	3	2	5	3	4	5	4	3	3	4	2	2	4	2	4	2	1	0	1	1	0	0	3		2	1			0
3	2	2	3	2	1	1	2	1	2	3	3	4	2	3	3	3	3	3	2	3	4	4	4	4	4	3	4	4	2	4	2	2	2	4	2	2	1	0	1	1	0	0	2		1	1			0
3	3	1	2	3	3	3	3	2	2	2	3	4	4	4	4	3	4	5	4	1	4	2	5	5	5	2	5	4	2	3	3	5	5	5	2	5	1	1	0	0	0	0	8	2					0
3	4	2	3	3	1	2	3	2	1	2	3	5	5	5	5	5	5	5	5	1	4	1	2	5	5	2	4	5	4	1	3	5	4	2	4	2	1	0	0	0	0	0	2						0
2	3	3	3	3	3	3	3	3	3	3	3	5	5	5	5	5	5	5	5	1	3	2	2	5	5	2	2	5	4	1	4	5	4	2	5	2	0	0	1	0	0	0			2
2	3	3	3	3	3	3	3	3	3	3	3	5	5	5	5	5	5	5	5	1	3	2	2	3	4	2	3	3	3	2	2	3	3	2	4	2	1	0	0	0	0	0	2						0
2	3	2	3	3	3	3	3	3	3	3	3	5	5	5	5	5	5	5	5	1	3	1	2	5	5	3	3	5	4	2	3	5	4	2	4	1	1	1	1	0	0	0	2	2	1				0
3	3	3	3	3	3	3	3	3	3	3	3	4	5	5	4	4	5	5	4	3	4	2	5	3	4	4	5	3	3	5	2	3	4	2	4	2	0	0	1	0	0	0			3
4	3	3	3	3	3	3	3	3	3	3	3	5	5	4	4	3	3	4	4	2	4	3	4	4	4	4	5	4	4	4	2	4	4	2	2	4	1	0	0	0	0	0	8						0
3	3	2	2	3	2	3	3	2	3	3	3	4	4	4	5	5	4	5	4	2	3	2	3	5	4	3	3	4	3	3	3	3	3	4	3	4	1	0	0	1	0	0	2			6			0
3	4	2	3	3	3	3	2	3	3	3	3	3	2	2	2	3	3	3	3	3	4	3	5	3	4	5	5	3	2	5	2	3	4	2	4	4	1	0	0	0	0	0	3						0
3	2	2	2	2	1	1	1	2	2	2	3	5	5	5	4	5	5	5	5	1	2	1	2	4	5	2	4	5	3	2	3	4	2	3	4	3	1	1	0	0	1	0	4	4			1		0
2	4	3	3	3	3	3	3	3	3	3	3	3	3	3	3	4	5	4	5	3	5	4	4	3	3	4	4	3	2	4	4	3	4	2	4	2	1	1	0	0	0	0	50	50					0
4	5	1	1	2	1	1	1	1	1	1	2	1	1	1	1	1	2	1	1	3	4	3	3	3	3	3	3	4	1	5	1	1	2	5	3	5	1	1	0	0	0	0	10	8					0
4	2	2	2	3	3	3	3	2	3	3	1	3	4	4	3	3	3	3	2	2	4	3	5	4	5	2	4	5	3	2	3	3	4	4	2	4	1	1	1	0	0	0	6	30	1				0
2	3	2	2	1	2	2	1	2	1	1	2	2	2	4	2	2	1	3	2	2	5	3	3	2	1	3	3	1	3	2	4	1	4	2	2	1	1	0	0	0	0	0	3						0
2	3	1	2	2	1	2	3	2	2	3	3	3	4	4	3	3	3	3	3	3	4	3	5	3	4	4	5	4	2	3	2	2	2	4	3	4	1	0	1	0	0	0	1		1				0
3	2	3	3	3	2	3	3	3	3	3	3	3	3	2	2	2	2	4	3	3	5	3	5	2	2	5	5	2	2	4	2	2	2	4	3	4	1	0	0	0	0	0	2						0
1	2	3	3	3	3	3	3	3	3	3	3	4	4	4	4	4	3	4	4	3	4	4	4	3	3	4	5	3	3	4	2	3	4	1	3	1	1	0	0	0	0	0	5						0
4	4	2	2	2	2	3	2	2	2	2	3	4	2	2	2	2	2	2	2	4	4	3	4	4	3	5	4	2	2	5	2	2	2	4	2	5	0	1	1	0	0	0		1	10
4	3	1	2	2	1	2	2	1	2	3	3	3	3	3	3	4	4	4	5	1	2	1	2	4	5	3	3	5	2	2	3	5	2	4	2	5	1	0	1	0	0	0	2		3				0
5	5	1	1	1	1	1	1	1	1	1	2	2	1	1	1	1	2	1	1	1	5	5	5	1	1	5	5	1	1	1	1	1	1	5	5	5	1	1	0	0	0	0	10	5					0
2	3	2	3	3	2	3	3	2	3	3	3	4	4	4	5	5	5	5	5	1	4	2	3	5	5	2	3	5	3	2	3	5	4	1	4	2	1	1	1	1	1	0	2	4	1	1	1		0
2	3	3	3	3	2	3	3	3	3	3	3	4	4	4	5	5	5	5	5	1	4	2	3	5	5	2	3	5	4	2	4	5	4	2	3	2	1	1	0	0	0	0	3	2					0
3	3	2	3	3	3	3	3	2	3	3	3	4	4	5	4	5	5	5	5	2	2	1	2	4	5	2	4	5	2	3	2	5	1	4	2	4	1	1	0	0	0	0	5	3					0
2	2	2	3	3	3	3	3	3	3	3	3	3	3	3	3	2	2	3	3	2	3	2	2	3	3	2	3	2	3	3	2	2	4	4	4	3	1	0	0	0	0	0	2						0
3	2	2	2	3	3	3	2	2	3	3	3	3	3	4	4	1	1	1	1	4	5	4	5	1	2	4	5	1	2	4	2	2	2	4	2	5	1	1	1	1	1	0	2	6	1	4	2		0
1	1	3	3	3	3	3	3	3	3	3	3	4	3	1	2	3	3	4	3	5	4	4	5	3	1	4	4	3	2	3	1	1	1	1	5	1	1	0	1	1	0	0	1		1	1			0
1	3	2	3	3	2	2	2	3	3	3	3	3	3	3	3	2	3	2	2	4	4	4	3	2	3	5	5	2	1	4	1	2	5	1	4	1	0	0	1	0	0	0			1
4	4	1	1	2	1	1	1	1	1	1	3	3	3	3	3	5	5	5	5	2	6	5	4	4	5	3	4	3	2	3	4	1	4	4	2	4	1	1	0	0	0	1		8				30	1
2	3	2	3	3	2	3	2	2	3	3	3	4	4	4	3	3	4	4	3	2	4	3	5	4	4	4	5	4	3	3	2	3	4	2	3	2	1	0	1	1	0	0	3		1	1			0
2	3	3	3	3	3	3	3	3	3	3	3	2	3	3	2	3	3	4	4	3	4	3	3	4	5	2	3	4	4	2	3	5	4	2	5	2	1	0	0	0	0	0	4						0
3	4	1	2	2	1	3	2	3	3	3	3	3	3	3	3	4	4	4	4	3	4	3	5	3	4	3	4	4	3	3	2	4	1	4	3	4	1	1	1	0	0	0	4	6	2				0
4	4	1	2	2	1	1	2	1	2	1	3	3	2	2	2	3	3	3	3	4	4	3	5	4	4	4	4	3	2	4	2	2	4	4	2	5	1	1	0	0	0	0	6	4					0
4	1	3	3	3	3	3	3	3	3	3	3	3	2	2	1	5	5	5	5	2	4	4	4	4	5	3	4	5	3	2	3	3	4	4	3	4	1	1	1	1	0	0	2	3	1	1			0
2	3	3	3	3	3	3	3	3	3	3	3	4	3	5	5	5	5	5	5	1	3	2	3	5	5	2	4	5	3	2	3	5	4	2	5	2	1	0	1	0	0	0	2		1				0
1	3	3	3	3	3	3	3	3	3	3	3	3	3	3	3	3	3	3	3	2	4	3	3	3	5	3	3	4	4	2	3	4	3	2	2	2	1	1	0	0	0	0	2	1					0
2	3	2	3	3	3	3	3	3	3	3	3	3	3	3	4	5	5	5	5	3	4	3	4	5	5	3	4	5	3	2	3	3	4	1	3	2	1	0	0	0	0	1	2					4	0
3	3	3	3	3	3	3	3	3	3	3	3	4	4	4	5	3	4	4	4	4	4	3	3	4	5	3	3	3	4	3	4	4	4	2	2	3	1	0	0	0	0	0	5						0
3	2	1	2	1	1	1	1	1	1	1	2	2	1	1	1	2	2	2	2	5	5	4	5	1	2	5	5	2	1	5	2	1	2	4	3	4	1	1	1	1	0	0	8	2	6	3			0
4	3	1	2	2	1	1	2	1	2	2	3	4	4	5	4	5	5	5	5	2	3	2	5	5	5	4	5	5	3	3	2	2	2	5	1	5	1	1	0	0	0	0	5	4					0
3	3	3	3	3	3	3	3	3	3	3	3	4	4	5	4	4	4	5	4	1	4	2	4	3	3	4	4	3	3	5	2	3	4	2	3	3	1	0	1	0	0	0	3		2				0
2	3	3	3	3	3	3	3	3	3	3	3	5	5	5	5	4	4	5	5	2	4	2	3	5	5	3	3	5	4	2	4	4	4	2	4	2	1	0	1	0	0	0	1		2				0
3	4	2	2	3	2	3	2	2	3	3	3	3	2	2	2	4	3	3	2	3	5	4	5	3	4	5	5	4	2	3	2	3	2	4	3	4	1	1	1	1	0	0	12	2	3	2			0
3	3	3	3	3	3	3	3	3	3	3	3	4	3	5	5	5	5	5	5	5	3	3	2	5	5	2	3	5	3	3	3	5	4	2	4	3	1	0	0	0	0	0	1						0
2	3	3	3	3	3	3	3	3	3	3	3	5	5	5	5	5	5	5	5	2	1	1	4	5	5	5	5	5	5	5	5	5	5	1	3	1	1	0	0	0	0	0	1						0
2	2	3	3	3	3	3	3	3	3	3	3	4	4	4	4	4	4	4	4	3	5	3	4	3	3	5	5	4	3	5	3	4	3	2	4	2	0	0	1	0	0	0			1
3	3	2	2	2	1	1	1	2	2	2	2	3	3	3	3	2	2	2	2	1	4	2	4	4	4	4	4	4	4	4	4	4	3	3	3	3	1	1	1	1	1	0	5	5	2	1	0		0
3	3	2	3	3	3	3	2	2	3	3	3	2	2	1	1	1	2	3	2	2	4	4	4	2	2	3	5	3	1	5	1	2	4	2	3	3	1	0	0	0	0	0	6						0
3	3	3	3	3	3	3	3	3	3	3	3	2	2	3	2	2	2	2	2	4	5	4	5	2	2	5	4	2	2	4	2	2	3	2	4	4	1	1	1	1	1	0	3	0	0	0	0		0
4	4	1	1	1	1	1	1	1	1	1	1	2	3	3	3	4	4	3	3	3	1	1	3	3	5	4	4	4	2	3	2	3	2	3	3	4	1	1	0	0	0	1	3	1				3	0
2	2	3	3	3	3	3	3	3	3	3	3	5	5	4	5	4	4	4	4	4	3	3	5	3	3	4	3	4	3	4	4	5	5	2	5	1	0	0	1	0	0	0			1
3	2	2	3	3	2	3	3	2	3	3	3	3	3	3	2	4	3	3	2	3	3	3	4	2	3	4	4	3	2	4	2	2	4	2	3	2	1	1	1	0	0	0	2	2	2				0
2	1	3	3	3	3	3	3	3	3	3	3	3	3	3	3	2	3	2	3	4	5	3	4	2	2	5	5	2	2	4	4	3	4	2	4	2	1	0	0	0	0	0	1						0
2	3	1	2	3	2	3	2	2	3	3	3	3	3	2	2	4	5	5	5	4	4	4	4	5	5	3	4	5	2	3	2	4	5	1	1	3	1	0	0	1	0	0	1			2			0
2	3	3	3	3	3	3	3	3	3	3	3	3	2	3	2	2	2	5	2	4	5	4	5	3	3	5	5	3	1	5	1	3	3	2	4	4	1	1	0	0	0	0	2	3					0
4	4	2	1	2	3	3	2	2	3	3	2	4	2	4	3	2	1	5	2	4	4	4	5	2	3	4	5	3	2	4	2	1	2	3	2	5	1	1	0	0	0	0	12	12					0
2	3	3	3	3	3	3	3	3	3	3	3	3	3	4	2	4	4	4	4	4	4	3	5	4	3	4	5	4	3	4	3	2	5	1	4	2	1	0	1	0	0	0	3		2				0
3	2	1	2	2	2	3	3	1	2	2	3	3	2	3	2	3	3	3	2	3	5	4	5	4	3	4	5	4	2	4	2	3	2	4	2	4	1	0	1	0	0	0	3		1				0
2	4	3	3	3	3	3	3	3	3	3	3	5	5	5	5	5	5	5	5	1	3	1	2	5	5	2	2	5	5	5	5	5	2	2	4	2	1	0	0	0	0	0	3						0
1	1	3	2	2	2	2	2	3	3	3	2	5	5	5	5	5	5	5	5	5	4	2	1	5	5	1	1	5	5	1	5	5	5	4	5	1	1	1	1	1	1	0	20	6	3	3	2		0
3	3	2	2	2	2	3	2	2	2	3	3	3	4	4	4	2	2	2	2	4	3	2	3	4	3	4	4	2	2	4	1	3	2	4	2	5	1	1	0	1	0	0	4	8		2			0
2	3	2	2	3	3	3	3	3	3	3	3	4	3	3	3	5	5	5	5	5	1	2	2	4	5	2	3	5	2	2	3	5	5	1	5	1	0	1	0	0	0	0
1	1	3	3	3	2	3	2	3	3	3	3	1	2	2	2	3	3	3	4	3	4	1	3	5	5	2	4	4	3	3	3	3	5	1	5	1	1	1	1	1	0	0	2	2	2	4			0
3	3	3	3	3	2	3	3	2	2	3	3	4	3	4	4	5	4	5	5	1	4	2	4	3	4	3	5	4	2	4	2	4	4	3	4	4	1	1	0	0	0	0	2	1					0
2	3	3	3	3	3	3	3	3	3	3	3	4	3	4	5	3	3	3	3	3	3	3	3	3	3	3	2	2	3	3	2	4	1	2	2	2	1	0	0	1	0	0				1			1
3	3	1	3	3	2	2	1	2	3	3	3	1	1	1	1	1	1	1	1	5	5	4	5	3	1	5	5	1	1	5	1	1	1	3	3	4	1	1	1	0	0	0							1
3	3	2	2	3	2	2	3	2	3	3	3	3	2	3	3	4	4	4	4	2	4	4	4	3	4	3	4	4	2	3	3	3	1	4	3	4	1	0	0	0	0	0	6						0
2	3	3	3	3	3	3	3	3	3	3	3	3	3	3	2	4	4	4	4	3	4	2	4	4	4	4	4	3	3	4	2	3	4	2	3	2	1	1	0	0	0	0	1	1					0
3	3	2	3	3	2	3	3	3	3	3	3	4	4	3	4	4	3	3	4	2	3	3	3	4	5	4	5	4	2	4	3	3	3	4	3	2	1	0	1	1	0	0	2		2	2			0
3	4	2	3	3	1	2	2	1	2	3	3	4	4	4	5	5	5	5	5	2	3	2	2	4	5	3	2	5	4	2	4	4	2	2	2	4	1	1	1	1	1	0	5	2	4	1	1		0
1	3	3	3	3	3	3	3	3	3	3	3	4	4	5	5	4	5	4	4	2	3	3	3	3	3	3	3	3	3	3	3	2	5	1	4	1	1	0	1	0	0	0	1		1				0
3	3	2	3	3	2	3	3	2	3	3	3	4	3	4	4	2	4	3	4	3	4	4	4	2	3	4	5	2	2	4	2	2	5	4	5	2	0	0	0	1	0	0
3	4	2	2	3	2	3	3	3	3	2	3	2	1	2	1	3	3	3	3	3	4	4	4	3	3	5	4	1	2	5	1	3	3	2	3	5	1	1	0	0	0	1	1					12	0
2	3	2	3	3	2	3	3	3	3	3	3	4	4	5	4	3	3	5	3	4	4	3	4	4	4	4	4	4	3	2	2	3	4	4	2	3	1	0	0	1	1	0	1			4	1		0
2	3	2	3	3	3	3	3	3	3	3	3	2	2	2	1	2	2	2	2	3	5	4	5	3	2	4	4	2	2	3	1	3	4	3	2	4	0	0	0	0	0	1						2
3	3	1	2	3	2	3	2	2	2	3	3	2	3	3	3	3	3	3	3	2	4	3	4	2	4	4	4	2	2	4	2	2	4	3	3	2	1	0	0	1	0	0	2			0			0
3	3	1	1	1	1	1	1	1	1	1	2	3	4	4	5	5	4	5	5	2	3	2	2	5	5	2	4	5	2	2	3	4	5	1	4	1	1	1	0	0	0	0	2	6					0
1	3	3	3	3	3	3	3	3	3	3	3	3	3	3	3	2	2	2	2	3	2	2	4	2	2	4	4	3	2	4	2	2	4	2	4	1	1	0	0	1	0	0	2			1			0
3	2	2	3	3	3	3	2	3	3	3	3	2	2	2	2	1	1	2	2	5	6	5	4	3	2	4	5	1	1	3	1	1	1	4	3	4	0	0	1	1	0	0			2	2
3	3	2	2	3	3	3	2	2	2	2	3	3	3	3	3	4	4	4	4	3	4	4	4	4	4	4	5	4	2	3	2	2	2	2	3	2	1	0	1	0	0	0	4		3				0
3	2	1	1	1	2	2	1	2	1	1	2	1	4	1	2	5	1	1	1	1	6	1	5	3	1	5	5	4	1	5	1	1	2	3	3	4	1	1	0	1	1	0							1
3	4	1	2	2	2	3	2	2	3	3	3	4	2	2	3	3	3	4	3	3	4	3	3	4	3	3	4	3	2	3	2	2	4	2	3	4	1	0	0	1	0	0	75			25			0
2	3	3	3	3	3	3	3	3	3	3	3	3	5	4	4	4	5	5	5	1	2	1	1	2	5	2	2	5	3	1	3	5	4	1	2	1	1	0	0	0	0	0							1
2	3	3	3	3	3	3	3	3	3	3	3	4	4	5	5	5	5	5	4	3	3	2	5	4	3	4	5	3	3	4	3	3	5	2	3	2	1	1	0	0	0	0	4	12					0
1	3	2	2	3	3	3	3	3	3	3	3	5	4	4	4	4	4	4	4	2	2	2	2	4	4	2	3	4	4	3	4	4	4	2	5	1	1	1	0	0	0	0	2	2					0
4	4	1	1	1	1	2	1	1	1	1	2	2	1	1	1	1	1	1	1	5	5	5	5	4	3	5	5	3	1	4	2	1	4	5	1	5	1	1	0	0	0	0	5	8					0
3	4	3	3	3	2	3	2	3	3	3	3	4	5	5	5	2	2	2	2	4	3	2	4	2	1	5	5	1	1	5	1	4	4	3	2	5	1	0	0	0	0	0	3						0
2	3	2	3	3	3	3	3	2	3	3	3	4	4	4	5	4	4	4	4	2	4	2	3	4	5	3	3	3	2	3	3	4	2	3	2	3	1	1	1	0	0	0	2	3	1				0
4	3	3	1	1	1	1	1	1	1	1	2	5	5	4	4	5	5	5	5	1	4	4	2	5	5	2	4	5	4	3	3	5	4	5	3	5	1	0	0	0	0	0	3						0
3	4	2	3	3	2	3	3	2	3	3	3	4	3	2	5	4	3	4	2	4	4	2	3	4	4	4	2	3	2	3	2	1	5	1	5	2	1	0	1	1	0	0	5		3	1			0
1	4	3	3	3	3	3	3	3	3	3	3	4	3	3	4	4	4	5	4	2	3	2	3	4	5	3	3	3	4	3	3	4	4	2	5	1	0	1	0	0	1	1		2			1	20
2	4	1	1	1	1	1	1	1	1	2	1	3	3	2	2	3	2	2	2	5	5	4	5	1	2	5	5	1	1	5	1	1	1	4	3	5	1	1	0	0	0	0	3	2					0
2	3	2	3	3	3	3	3	3	3	3	3	3	2	3	3	5	5	5	5	2	3	3	4	5	5	2	4	5	2	2	2	4	3	2	4	3	1	0	0	0	0	0	4						0
2	3	3	3	3	3	3	3	3	3	3	3	4	4	4	5	5	5	5	5	1	3	2	2	4	5	2	2	5	4	2	4	5	4	2	4	2	1	1	0	0	0	0	2	1					0
3	3	2	2	3	2	2	3	2	2	2	3	4	3	4	3	3	2	3	4	4	4	4	4	5	3	5	5	3	3	4	2	2	2	4	3	5	1	0	0	0	0	0							1
2	2	2	3	3	1	2	2	2	3	3	3	4	3	3	2	3	3	3	3	3	2	2	3	4	3	2	4	3	5	5	2	4	5	1	4	5	1	0	0	0	0	0	2						0
2	1	3	3	3	3	3	3	3	3	3	3	4	4	3	3	4	5	5	5	2	4	2	3	5	4	3	3	5	5	2	3	4	4	2	5	2	1	0	0	0	0	0	3						0
2	1	2	3	3	3	3	3	3	3	3	3	4	2	2	3	3	5	5	3	2	4	3	3	4	4	4	5	5	2	3	2	2	4	2	5	2	1	0	0	0	0	0	1						0
4	4	1	2	2	2	3	2	1	2	3	2	3	3	3	3	4	2	4	3	4	4	4	5	4	5	5	5	2	1	4	1	2	2	5	3	5	1	0	0	0	0	0	5						0
2	1	3	3	3	3	3	3	3	3	3	3	4	4	4	4	4	4	4	4	3	4	2	3	3	3	3	3	3	3	3	3	3	5	2	5	1	1	0	0	0	0	0	2						0
3	3	2	3	3	3	3	3	3	3	3	3	4	4	4	4	4	4	3	4	4	4	3	2	3	2	3	3	2	3	3	3	2	1	3	4	3	1	0	0	0	0	0	1						0
2	3	3	3	3	3	3	3	3	3	3	3	4	4	4	4	2	2	4	4	4	2	1	3	4	2	4	3	2	3	3	3	3	4	2	3	2	1	0	0	0	0	0	2						0
2	3	3	3	3	3	3	3	3	3	3	3	5	5	5	5	5	5	5	5	1	3	1	1	5	5	1	2	5	3	1	3	5	3	4	2	4	1	1	0	0	0	0	2	1					0
2	1	3	3	3	3	3	3	3	3	3	3	3	4	4	4	5	5	5	5	2	5	4	2	4	5	3	3	4	4	2	4	4	4	2	4	2	1	0	0	1	0	0	1			1			0
3	3	2	3	3	2	2	3	1	1	1	3	4	2	2	2	4	4	4	4	3	5	4	4	4	4	4	5	3	2	4	2	4	2	3	3	4	1	0	0	0	0	0	2						0
2	3	2	3	3	2	3	2	3	3	3	3	3	3	3	3	4	3	3	3	2	4	3	5	3	4	5	5	3	3	4	2	2	2	3	3	4	1	1	0	0	0	0	4	2					0
2	3	3	3	3	3	3	3	3	3	3	3	1	2	5	5	5	5	5	4	5	2	1	4	3	5	5	3	5	5	2	3	5	2	3	1	2	1	1	0	1	0	0	2	1		1			0
1	2	1	3	2	3	3	3	3	3	3	3	2	2	1	2	2	2	2	2	4	5	4	4	2	2	4	5	1	2	4	2	1	2	2	2	2	1	1	0	0	0	0	4	1					0
3	3	2	2	2	2	3	2	1	2	2	3	5	4	4	3	5	5	5	5	1	1	2	3	5	4	2	5	3	3	3	2	4	5	5	3	5	1	1	0	0	1	0	3	6			1		0
1	1	3	3	3	3	3	3	3	3	3	3	5	5	5	5	5	5	5	5	1	2	1	1	5	5	1	1	5	5	1	5	5	3	4	4	2	1	1	0	0	0	0	1	1					0
2	3	3	3	3	3	3	2	3	3	3	3	4	4	4	4	4	4	5	4	2	5	4	5	5	3	2	4	3	2	2	2	2	3	2	5	2	1	0	1	0	0	0			3				1
2	2	3	3	3	3	3	3	3	3	3	3	4	3	4	4	5	5	5	5	1	4	2	4	4	5	3	5	5	3	4	2	5	5	2	4	2	1	0	1	0	0	0	0		1				0
2	2	3	3	3	3	3	2	3	3	3	3	4	3	4	3	3	4	4	5	2	4	2	2	5	4	2	3	4	2	2	2	4	2	2	4	2	1	1	0	0	0	0	2	5					0
2	2	2	3	3	3	3	2	3	3	3	3	3	2	3	3	4	5	5	5	3	3	4	5	4	3	5	5	3	1	4	1	3	5	2	2	2	1	1	1	1	0	0	2	2	2	3			0
3	4	1	2	1	2	3	3	3	3	3	3	2	2	1	3	2	1	5	1	4	5	4	5	3	3	4	5	2	1	3	1	1	5	5	4	3	1	1	1	1	0	1	5	4	3	1		12	0
2	3	2	3	3	3	3	3	3	3	3	3	4	3	3	4	4	5	5	4	2	3	2	4	4	4	3	4	4	4	3	3	4	5	2	3	2	1	0	0	0	0	0	1						0
2	1	2	2	2	2	3	2	2	3	3	3	4	4	4	4	3	2	3	3	5	6	4	3	5	5	3	3	2	2	3	4	2	5	1	4	2	0	0	1	1	0	0			2	1
3	3	3	3	3	3	3	3	3	3	3	3	3	3	3	3	3	3	3	3	3	5	3	5	3	3	5	5	3	2	5	2	3	5	3	5	5	1	0	1	0	0	0	6		4				0
4	4	1	1	1	1	2	1	1	1	1	1	3	3	2	2	1	1	2	2	4	4	4	4	2	4	4	5	2	1	4	1	5	1	4	1	4	1	1	0	0	0	0							1
2	1	3	3	3	3	3	3	3	3	3	3	5	5	5	5	5	5	5	5	5	1	2	2	5	5	2	2	5	4	2	4	5	5	1	5	1	1	1	0	0	0	0	2	3					0
2	3	3	3	3	3	3	3	3	3	3	3	4	5	5	4	5	5	5	5	1	2	2	2	5	5	2	2	5	3	2	2	4	4	2	4	2	1	0	1	1	0	0	3		2	1			0
2	1	3	3	3	3	3	3	3	3	3	3	2	2	2	2	2	2	2	3	3	4	2	5	3	4	4	5	3	4	5	2	3	5	2	5	2	1	0	0	0	0	0							1
3	2	2	3	3	1	3	3	2	3	3	3	4	4	4	4	3	3	3	2	2	3	3	4	3	2	4	5	2	5	5	2	2	4	2	4	2	1	1	0	0	0	0	2	1					0
2	3	2	3	3	2	3	3	3	3	3	3	4	4	5	4	5	4	5	4	2	3	2	3	4	5	2	3	4	4	2	4	4	2	3	4	2	1	1	0	0	0	0	2	2					0
3	3	2	2	2	3	3	1	2	3	3	3	3	2	2	2	5	2	5	5	1	4	4	4	5	5	2	4	5	3	3	2	3	4	2	4	2	1	1	0	0	0	0	4	2					0
2	2	2	3	3	3	3	3	3	3	3	3	4	4	4	4	5	5	5	5	1	2	2	2	5	5	2	2	5	4	2	4	4	4	2	3	2	1	0	0	0	0	0	3						0
4	4	1	2	2	2	3	1	2	3	3	3	3	3	2	3	3	5	2	3	2	5	4	4	2	1	4	3	2	3	2	3	2	1	5	1	5	1	0	0	1	0	0	2			2			0
3	3	2	3	3	3	3	2	3	3	3	3	2	2	2	2	2	2	2	2	4	5	4	5	2	2	5	5	2	1	4	1	1	4	2	3	2	1	1	1	0	0	0	3	2	1				0
2	4	2	3	3	3	3	3	3	3	3	3	2	2	2	2	1	1	1	1	1	5	5	4	3	4	5	5	2	2	4	3	3	2	4	3	4	0	1	1	1	1	0			2	2	2
[truncated: 201 more columns]

## Sheet: Datamap
[Q101]: In general, would you say your health is:
Values: 1-5
	1	Excellent
	2	Very good
	3	Good
	4	Fair
	5	Poor
[Q102]: Compared to one year ago, how would you rate your health in general now?
Values: 1-5
	1	Much better now than one year ago
	2	Somewhat better now than one year ago
	3	About the same as one year ago
	4	Somewhat worse now than one year ago
	5	Much worse now than one year ago
[Q103_1]: Does your health now limit you in vigorous activities, such as running, lifting heavy objects, participating in strenuous sports? If so, how much?
Values: 1-3
	1	Yes, limited a lot
	2	Yes, limited a little
	3	No, not limited at all
[Q103_2]: Does your health now limit you in moderate activities, such as moving a table, pushing a vacuum cleaner, bowling, or playing golf? If so, how much?
Values: 1-3
	1	Yes, limited a lot
	2	Yes, limited a little
	3	No, not limited at all
[Q103_3]: Does your health now limit you in lifting or carrying groceries? If so, how much?
Values: 1-3
	1	Yes, limited a lot
	2	Yes, limited a little
	3	No, not limited at all
[Q103_4]: Does your health now limit you in climbing several flights of stairs? If so, how much?
Values: 1-3
	1	Yes, limited a lot
	2	Yes, limited a little
	3	No, not limited at all
[Q103_5]: Does your health now limit you in climbing one flight of stairs? If so, how much?
Values: 1-3
	1	Yes, limited a lot
	2	Yes, limited a little
	3	No, not limited at all
[Q103_6]: Does your health now limit you in bending, kneeling, or stooping? If so, how much?
Values: 1-3
	1	Yes, limited a lot
	2	Yes, limited a little
	3	No, not limited at all
[Q103_7]: Does your health now limit you in walking more than a mile? If so, how much?
Values: 1-3
	1	Yes, limited a lot
	2	Yes, limited a little
	3	No, not limited at all
[Q103_8]: Does your health now limit you in walking several hundred yards? If so, how much?
Values: 1-3
	1	Yes, limited a lot
	2	Yes, limited a little
	3	No, not limited at all
[Q103_9]: Does your health now limit you in walking one hundred yards? If so, how much?
Values: 1-3
	1	Yes, limited a lot
	2	Yes, limited a little
	3	No, not limited at all
[Q103_10]: Does your health now limit you in bathing or dressing yourself? If so, how much?
Values: 1-3
	1	Yes, limited a lot
	2	Yes, limited a little
	3	No, not limited at all
[Q104_1]: During the week of your most recent uUTI, how much of the time have you cut down on the amount of time you spent on work or other activities as a result of your physical health?
Values: 1-5
	1	All of the time
	2	Most of the time
	3	Some of the time
	4	A little of the time
	5	None of the time
[Q104_2]: During the week of your most recent uUTI, how much of the time have you accomplished less than you would like as a result of your physical health?
Values: 1-5
	1	All of the time
	2	Most of the time
	3	Some of the time
	4	A little of the time
	5	None of the time
[Q104_3]: During the week of your most recent uUTI, how much of the time were you limited in the kind of work or other activities as a result of your physical health?
Values: 1-5
	1	All of the time
	2	Most of the time
	3	Some of the time
	4	A little of the time
	5	None of the time
[Q104_4]: During the week of your most recent uUTI, how much of the time have you had difficulty performing the work or other activities as a result of your physical health (for example, it took extra effort)?
Values: 1-5
	1	All of the time
	2	Most of the time
	3	Some of the time
	4	A little of the time
	5	None of the time
[Q105_1]: During the week of your most recent uUTI, how much of the time have you cut down on the amount of time you spent on work or other activities as a result of any emotional problems (such as feeling depressed or anxious)?
Values: 1-5
	1	All of the time
	2	Most of the time
	3	Some of the time
	4	A little of the time
	5	None of the time
[Q105_2]: During the week of your most recent uUTI, how much of the time have you accomplished less than you would like as a result of any emotional problems (such as feeling depressed or anxious)?
Values: 1-5
	1	All of the time
	2	Most of the time
	3	Some of the time
	4	A little of the time
	5	None of the time
[Q105_3]: During the week of your most recent uUTI, how much of the time have you done work or other activities less carefully than usual as a result of any emotional problems (such as feeling depressed or anxious)?
Values: 1-5
	1	All of the time
	2	Most of the time
	3	Some of the time
	4	A little of the time
	5	None of the time
[Q105_4]: During the week of your most recent uUTI, how much of the time have you had difficulty performing the work or other activities (for example, it took extra effort) as a result of any emotional problems (such as feeling depressed or anxious)?
Values: 1-5
	1	All of the time
	2	Most of the time
	3	Some of the time
	4	A little of the time
	5	None of the time
[Q106]: During the week of your most recent uUTI, to what extent has your physical health or emotional problems interfered with your normal social activities with family, friends, neighbors, or groups?
Values: 1-5
	1	Not at all
	2	Slightly
	3	Moderately
	4	Quite a bit
	5	Extremely
[Q107]: How much bodily pain have you had during the week of your most recent uUTI?
Values: 1-6
	1	None
	2	Very mild
	3	Mild
	4	Moderate
	5	Severe
	6	Very severe
[Q108]: During the week of your most recent uUTI, how much did pain interfere with your normal work (including both work outside the home and housework)?
Values: 1-5
	1	Not at all
	2	A little bit
	3	Moderately
	4	Quite a bit
	5	Extremely
[Q109_1]: How much of the time during the week of your most recent uUTI did you feel full of life?
Values: 1-5
	1	All of the time
	2	Most of the time
	3	Some of the time
	4	A little of the time
	5	None of the time
[Q109_2]: How much of the time during the week of your most recent uUTI have you been very nervous?
Values: 1-5
	1	All of the time
	2	Most of the time
	3	Some of the time
	4	A little of the time
	5	None of the time
[Q109_3]: How much of the time during the week of your most recent uUTI have you felt so down in the dumps that nothing could cheer you up?
Values: 1-5
	1	All of the time
	2	Most of the time
	3	Some of the time
	4	A little of the time
	5	None of the time
[Q109_4]: How much of the time during the week of your most recent uUTI have you felt calm and peaceful?
Values: 1-5
	1	All of the time
	2	Most of the time
	3	Some of the time
	4	A little of the time
	5	None of the time
[Q109_5]: How much of the time during the week of your most recent uUTI did you have a lot of energy?
Values: 1-5
	1	All of the time
	2	Most of the time
	3	Some of the time
	4	A little of the time
	5	None of the time
[Q109_6]: How much of the time during the week of your most recent uUTI have you felt downhearted and depressed?
Values: 1-5
	1	All of the time
	2	Most of the time
	3	Some of the time
	4	A little of the time
	5	None of the time
[Q109_7]: How much of the time during the week of your most recent uUTI did you feel worn out?
Values: 1-5
	1	All of the time
	2	Most of the time
	3	Some of the time
	4	A little of the time
	5	None of the time
[Q109_8]: How much of the time during the week of your most recent uUTI have you been happy?
Values: 1-5
	1	All of the time
	2	Most of the time
	3	Some of the time
	4	A little of the time
	5	None of the time
[Q109_9]: How much of the time during the week of your most recent uUTI did you feel tired?
Values: 1-5
	1	All of the time
	2	Most of the time
	3	Some of the time
	4	A little of the time
	5	None of the time
[Q110]: During the week of your most recent uUTI, how much of the time has your physical health or emotional problems interfered with your social activities (like visiting with friends, relatives, etc.)?
Values: 1-5
	1	All of the time
	2	Most of the time
	3	Some of the time
	4	A little of the time
	5	None of the time
[Q111_1]: I seem to get sick a little easier than other people.
Values: 1-5
	1	Definitely true
	2	Mostly true
	3	Don't know
	4	Mostly false
	5	Definitely false
[Q111_2]: I am as healthy as anybody I know.
Values: 1-5
	1	Definitely true
	2	Mostly true
	3	Don't know
	4	Mostly false
	5	Definitely false
[Q111_3]: I expect my health to get worse.
Values: 1-5
	1	Definitely true
	2	Mostly true
	3	Don't know
	4	Mostly false
	5	Definitely false
[Q111_4]: My health is excellent.
Values: 1-5
	1	Definitely true
	2	Mostly true
	3	Don't know
	4	Mostly false
	5	Definitely false
Q112: Thinking about the past 12 months, which of the following resources have you utilized for care regarding any health condition that you had or currently have?
Values: 0-1
	0	Unchecked
	1	Checked
	[Q112r1]	Primary care physician
	[Q112r2]	Specialist
	[Q112r3]	Urgent care facility
	[Q112r4]	Emergency room visit
	[Q112r5]	Hospital
	[Q112r6]	Other
Q113: Thinking about the past 12 months, how many times have you required any of the following types of care due to any health condition that you had or currently have?
Values: 0-99
	[Q113r1c1]	Primary care physician
	[Q113r2c1]	Specialist
	[Q113r3c1]	Urgent care facility
	[Q113r4c1]	Emergency room visit
	[Q113r5c1]	Hospital
	[Q113r6c1]	$ {Q112.r6.open}
Q113_Check:
Values: 0-1
	0	Unchecked
	1	Checked
	[Q113_Checkr1c2]	Primary care physician
	[Q113_Checkr2c2]	Specialist
	[Q113_Checkr3c2]	Urgent care facility
	[Q113_Checkr4c2]	Emergency room visit
	[Q113_Checkr5c2]	Hospital
	[Q113_Checkr6c2]	Other
Q201r1c1: Now, we are going to focus specifically on your history with uncomplicated Urinary Tract Infections (UTI). How many UTIs have you been diagnosed by a physician with during the past 12 months?
Values: 1-99
	[Q201r1c1]
Q201_Checkr1c2:
Values: 0-1
	0	Unchecked
	1	Checked
	[Q201_Checkr1c2]	Don't know
Q202r1c1: How many UTIs have you been diagnosed by a physician with during the past 6 months?
Values: 1-99
	[Q202r1c1]
Q202_Checkr1c2:
Values: 0-1
	0	Unchecked
	1	Checked
	[Q202_Checkr1c2]	Don't know
Q203r1c1: For your most recent UTI, how many different oral antibiotic medications did you receive?
Values: 1-99
	[Q203r1c1]
Q203_Checkr1c2:
Values: 0-1
	0	Unchecked
	1	Checked
	[Q203_Checkr1c2]	Don't know
[Q204]: For your most recent UTI, did you receive any intravenous (IV) antibiotic therapy?
Values: 1-2
	1	Yes
	2	No
[Q205]: For your most recent UTI, did you finish all of the most recent oral antibiotic medication that was prescribed by your physician?
Values: 1-2
	1	Yes
	2	No
[Q206]: For your most recent UTI, did you receive any urine testing?
Values: 1-2
	1	Yes
	2	No
Q207: Was your urine testing for any of the following?
Values: 0-1
	0	Unchecked
	1	Checked
	[Q207r1]	Urine culture
	[Q207r2]	Antimicrobial susceptibility test
	[Q207r3]	Other
	[Q207r4]	Don't know
Q207a: How many tests did you receive for each of the following?
Values: 0-9
	[Q207ar1]	Urine culture
	[Q207ar2]	Antimicrobial susceptibility test
	[Q207ar3]	Other
[Q208]: For your recent UTI, did your physician prescribe a different antibiotic after performing a urine culture and/or antimicrobial susceptibility test?
Values: 1-2
	1	Yes
	2	No
Q209: Do you have a known allergy to any of the following antibiotic medications?
Values: 0-1
	0	Unchecked
	1	Checked
	[Q209r1]	Bactrim, Bactrim DS, Cotrim, Cotrim D.S., Septra, Septra DS, Sulfamethoprim, Sulfamethoprim-DS, Sulfatrim, Sulfatrim Pediatric, Sulfatrim-DS, Sulfatrim-SS, Sulmeprim, Sulmeprim Pediatric, Uroplus DS, Uroplus SS
	[Q209r2]	Furadantin, Furalan, Ivadantin, Macrobid, Macrodantin
	[Q209r3]	Monurol
	[Q209r4]	Cipro, Cipro XR, Proquin XR
	[Q209r5]	Floxin
	[Q209r6]	Levaquin
	[Q209r7]	Augmentin
	[Q209r8]	Omnicef
	[Q209r9]	Ceclor, Ceclor CD, Raniclor
	[Q209r10]	Banan, Vantin
	[Q209r11]	Keflex
	[Q209r12]	Tequin
	[Q209r13]	Other
	[Q209r14]	None of the above
Q210: Thinking about the last uncomplicated UTI you were diagnosed by a physician with, which of the following resources did you utilize for care?
Values: 0-1
	0	Unchecked
	1	Checked
	[Q210r1]	Primary care physician
	[Q210r2]	OB/GYN
	[Q210r3]	Urgent care facility
	[Q210r4]	Emergency room visit
	[Q210r5]	Hospital
	[Q210r6]	Other
Q211: Thinking about the last uncomplicated UTI you were diagnosed by a physician with, how many times did you utilize each of these resources for care?
Values: 0-99
	[Q211r1c1]	Primary care physician
	[Q211r2c1]	OB/GYN
	[Q211r3c1]	Urgent care facility
	[Q211r4c1]	Emergency room visit
	[Q211r5c1]	Hospital
	[Q211r6c1]	$ {Q210.r6.open}
Q211_Check:
Values: 0-1
	0	Unchecked
	1	Checked
	[Q211_Checkr1c2]	Primary care physician
	[Q211_Checkr2c2]	OB/GYN
	[Q211_Checkr3c2]	Urgent care facility
	[Q211_Checkr4c2]	Emergency room visit
	[Q211_Checkr5c2]	Hospital
	[Q211_Checkr6c2]	Other
Q212: Thinking about the last uncomplicated UTI you were diagnosed by a physician with, which of the following daily activities were impacted because of the uncomplicated UTI?
Values: 0-1
	0	Unchecked
	1	Checked
	[Q212r1]	Shopping/running errands
	[Q212r2]	Childcare
	[Q212r3]	Housework/chores
	[Q212r4]	Exercise
	[Q212r5]	School/studying
	[Q212r6]	Sleeping
	[Q212r7]	Social activities
	[Q212r8]	Work outside the home
	[Q212r9]	Sexual Activity
	[Q212r10]	Other
Q213: Thinking about the last uncomplicated UTI you were diagnosed by a physician with, which of the following symptoms did you experience?
Values: 0-1
	0	Unchecked
	1	Checked
	[Q213r1]	Painful or difficult urination
	[Q213r2]	Frequent urination
	[Q213r3]	Sudden urge to urinate
	[Q213r4]	Lower abdomen pain
	[Q213r5]	Strong feeling of needing to urinate but can't
	[Q213r6]	Other
Q214: Thinking about the last uncomplicated UTI you were diagnosed by a physician with, how bothersome were each of the following symptom(s) you experienced? Please use the scale below, where 1 is "not at all bothersome" and 10 is "extremely bothersome" for each symptom.
Values: 1-10
	1	Not at all bothersome
	2	2
	3	3
	4	4
	5	5
	6	6
	7	7
	8	8
	9	9
	10	Extremely bothersome
	[Q214r1]	Painful or difficult urination
	[Q214r2]	Frequent urination
	[Q214r3]	Sudden urge to urinate
	[Q214r4]	Lower abdomen pain
	[Q214r5]	Strong feeling of needing to urinate but can't
	[Q214r6]	Other from Q213
[Q301]: The following questions ask about the effect of your most recent uncomplicated Urinary Tract Infection (UTI) on your ability to work and perform regular activities over the 7 days during your most recent UTI. Were you employed (working for pay)?
Values: 1-2
	1	Yes
	2	No
[Q302r1]: The 7 days during your most recent UTI, how many hours did you miss from work? Include hours you missed on sick days, times you went in late, left early, etc., because of your uncomplicated UTI. Do not include time you missed to participate in this study
Values: 0-168
[Q303r1]: The 7 days during your most recent UTI, how many hours did you miss from work because of any other reason, such as vacation, holidays, time off to participate in this study?
Values: 0-168
[Q304r1]: The 7 days during your most recent UTI, how many hours did you actually work?
Values: 0-168
[Q305r1]: The 7 days during your most recent UTI, how much did your most recent uncomplicated Urinary Tract Infection (UTI) affect your productivity while you were working? Think about days you were limited in the amount or kind of work you could do, days you accomplished less than you would like, or days you could not do your work as carefully as usual. If your uncomplicated UTI affected your wo…
Values: 1-10
[Q306r1]: The 7 days during your most recent UTI, how much did your most recent uncomplicated Urinary Tract Infection (UTI) affect your ability to do your regular daily activities, other than work at a job? By regular activities, we mean the usual activities you do, such as work around the house, shopping, childcare, exercising, studying, etc. Think about times you were limited in the amount or k…
Values: 1-10
Q307r1c1: Thinking about your most recent uncomplicated Urinary Tract Infection (UTI), what direct medical-related out-of-pocket costs would you estimate you incurred as a result of the uncomplicated UTI? By direct medical-related out-of-pocket costs , we mean costs such as payments for doctor(s) visits and prescription medications (not including what your insurance may have covered).
Values: 0-9999
	[Q307r1c1]
Q307_Checkr1c2:
Values: 0-1
	0	Unchecked
	1	Checked
	[Q307_Checkr1c2]	Don't know
Q308r1c1: Thinking about your most recent uncomplicated Urinary Tract Infection (UTI), what other direct costs associated with receiving medical treatment would you estimate you incurred as a result of the uncomplicated UTI? By other direct costs associated with receiving medical treatment , we mean the costs you have incurred such as costs associated with travel to/from doctor(s) visits, childca…
Values: 0-9999
	[Q308r1c1]
Q308_Checkr1c2:
Values: 0-1
	0	Unchecked
	1	Checked
	[Q308_Checkr1c2]	Don't know
Q309r1c1: Thinking about your most recent uncomplicated Urinary Tract Infection (UTI), what direct out-of-pocket costs for other treatments would you estimate you incurred as a result of the uncomplicated UTI? By direct out-of-pocket costs for other treatments costs, we mean costs such as over-the-counter treatments (over-the-counter medications, cranberry juice).
Values: 0-9999
	[Q309r1c1]
Q309_Checkr1c2:
Values: 0-1
	0	Unchecked
	1	Checked
	[Q309_Checkr1c2]	Don't know
[Q402]: 1. How satisfied or dissatisfied are/were you with the ability of the medication to treat your uncomplicated UTI?
Values: 1-7
	1	Extremely Dissatisfied
	2	Very Dissatisfied
	3	Dissatisfied
	4	Somewhat Satisfied
	5	Satisfied
	6	Very Satisfied
	7	Extremely Satisfied
[Q403]: 2. How satisfied or dissatisfied are/were you with the way the medication relieves/relieved your symptoms?
Values: 1-7
	1	Extremely Dissatisfied
	2	Very Dissatisfied
	3	Dissatisfied
	4	Somewhat Satisfied
	5	Satisfied
	6	Very Satisfied
	7	Extremely Satisfied
[Q404]: 3. How satisfied or dissatisfied are/were you with the amount of time it takes the medication to start working?
Values: 1-7
	1	Extremely Dissatisfied
	2	Very Dissatisfied
	3	Dissatisfied
	4	Somewhat Satisfied
	5	Satisfied
	6	Very Satisfied
	7	Extremely Satisfied
[Q405]: 4. How easy or difficult is/was it to use the medication in its current form?
Values: 1-7
	1	Extremely Difficult
	2	Very Difficult
	3	Difficult
	4	Somewhat Easy
	5	Easy
	6	Very Easy
	7	Extremely Easy
[Q406]: 5. How easy or difficult is/was it to plan when you will use the medication each time?
Values: 1-7
	1	Extremely Difficult
	2	Very Difficult
	3	Difficult
	4	Somewhat Easy
	5	Easy
	6	Very Easy
	7	Extremely Easy
[Q407]: 6. How convenient or inconvenient is/was it to take the medication as instructed?
Values: 1-7
	1	Extremely Inconvenient
	2	Very Inconvenient
	3	Inconvenient
	4	Somewhat Convenient
	5	Convenient
	6	Very Convenient
	7	Extremely Convenient
[Q408]: 7. Overall, how confident are/were you that taking this medication is/was a good thing for you?
Values: 1-5
	1	Not at All Confident
	2	A Little Confident
	3	Somewhat Confident
	4	Very Confident
	5	Extremely Confident
[Q409]: 8. How certain are/were you that the good things about your medication outweigh/outweighed the bad things?
Values: 1-5
	1	Not at All Certain
	2	A Little Certain
	3	Somewhat Certain
	4	Very Certain
	5	Extremely Certain
[Q410]: 9. Taking all things into account, how satisfied or dissatisfied are/were you with this medication?
Values: 1-7
	1	Extremely Dissatisfied
	2	Very Dissatisfied
	3	Dissatisfied
	4	Somewhat Satisfied
	5	Satisfied
	6	Very Satisfied
	7	Extremely Satisfied
Q411: During a typical 24 hours during your most recent UTI, how much of the time have you had any of the following problems with your work or other regular daily activities as a result your UTI?
Values: 1-5
	1	All of the time
	2	Most of the time
	3	Some of the time
	4	A little of the time
	5	None of the time
	[Q411r1]	Cut down on the amount of time you spent on work or other activities
	[Q411r2]	Accomplished less than you would like
	[Q411r3]	Were limited in the kind of work or other activities
	[Q411r4]	Had difficulty performing work or other activities
	[Q411r5]	Interfered with your social activities
Q601: What type of health insurance plan do you have currently?
Values: 0-1
	0	Unchecked
	1	Checked
	[Q601r1]	Employer provided
	[Q601r2]	State Health Exchanges/Patient Protection and Affordable Care Act, also known as 'ObamaCare'
	[Q601r3]	Medicare
	[Q601r4]	Medicare + private insurance
	[Q601r5]	Medicaid
	[Q601r6]	Other
	[Q601r7]	No insurance
	[Q601r98]	Don't know/Not sure
	[Q601r99]	Decline to answer
Q602: What type of health insurance plan did you have at the time of your most recent UTI?
Values: 0-1
	0	Unchecked
	1	Checked
	[Q602r1]	Employer provided
	[Q602r2]	State Health Exchanges/Patient Protection and Affordable Care Act, also known as 'ObamaCare'
	[Q602r3]	Medicare
	[Q602r4]	Medicare + private insurance
	[Q602r5]	Medicaid
	[Q602r6]	Other
	[Q602r7]	No insurance
	[Q602r98]	Don't know/Not sure
	[Q602r99]	Decline to answer
Q604: What is your ethnicity/race?
Values: 0-1
	0	Unchecked
	1	Checked
	[Q604r1]	African American/Black
	[Q604r2]	Asian or Pacific Islander
	[Q604r3]	Native American or Alaskan native
	[Q604r4]	Hispanic
	[Q604r5]	White
	[Q604r6]	Other
	[Q604r99]	Decline to answer
Q605: What is your current primary employment status?
Values: 0-1
	0	Unchecked
	1	Checked
	[Q605r1]	Full-time
	[Q605r2]	Part-time
	[Q605r3]	Self-employed
	[Q605r4]	Homemaker
	[Q605r5]	Retired
	[Q605r6]	Unemployed
	[Q605r7]	Disabled
	[Q605r8]	Student
	[Q605r99]	Decline to answer
[Q607]: How would you describe the community in which you live?
Values: 1-3
	1	Urban/City
	2	Suburban
	3	Rural
[Q608]: What is the region of the country in which you live?
Values: 1-4
	1	Northeast
	2	Midwest
	3	South
	4	West
[Q609]: Including you, how many adults (age 18 or over) live in your household?
Values: 1-20
[Q610]: How many children under the age of 18 live in your household?
Values: 0-20
[Q611]: What is your total annual household income (before taxes) for 2018? Please provide your best estimate.
Values: 1-99
	1	Less than $15,000
	2	$15,000 to $24,999
	3	$25,000 to $34,999
	4	$35,000 to $49,999
	5	$50,000 to $74,999
	6	$75,000 to $99,999
	7	$100,000 to $124,999
	8	$125,000 to $149,999
	9	$150,000+
	99	Decline to answer
Q612: How often do you:
Values: 1-8
	1	Never have
	2	Used to
	3	Once a month or less often
	4	2 - 3 times a month
	5	Once a week
	6	2 - 3 times a week
	7	4 - 6 times a week
	8	Daily
	[Q612r1]	Smoke a cigarette
	[Q612r2]	Drink alcohol
Q613: What is your height?
Values: 0-999
	[Q613r1]	feet
	[Q613r2]	inches
[hInches]: hidden: hInches
Values: 0-999
[Q614]: What is your current weight?
Values: 50-600
[CONVERTED_WEIGHT]: hidden: converted weight
Values: 0-999
[CONVERTED_HEIGHT]: hidden converted hight
Values: 0-999
[BMI]: hidden: BMI
Values: 0-1000
[hBMI]: hidden: Rounded BMI
Values: 0-1000
[Q615r1]: How many days have you exercised for over 20 minutes per day in the past month?
Values: 0-31
Q616r1: Currently Experience - Do you currently suffer from or have you ever been diagnosed with any of the following conditions?
Values: 0-1
	0	Unchecked
	1	Checked
	[Q616r1c1]	AIDS/HIV
	[Q616r1c2]	Asthma
	[Q616r1c3]	Cancer
	[Q616r1c4]	Cerebrovascular accident (CVA) or transient ischemic attack (TIA)
	[Q616r1c5]	Chronic anxiety
	[Q616r1c6]	Chronic pulmonary disease
	[Q616r1c7]	Congestive heart failure
	[Q616r1c8]	Connective tissue disease
	[Q616r1c9]	Dementia
	[Q616r1c10]	Depression
	[Q616r1c11]	Diabetes (Type 1)
	[Q616r1c12]	Diabetes (Type 2)
	[Q616r1c13]	Hyperlipidemia
	[Q616r1c14]	Hypertension
	[Q616r1c15]	Irritable bowel syndrome
	[Q616r1c16]	Liver disease
	[Q616r1c17]	Myocardial infarction
	[Q616r1c18]	Peptic ulcer disease
	[Q616r1c19]	Peripheral vascular disease
	[Q616r1c20]	Sleep disorders
	[Q616r1c21]	Ulcer
	[Q616r1c22]	Other
	[Q616r1c23]	None of the above
Q616r2: Experienced in the past - Do you currently suffer from or have you ever been diagnosed with any of the following conditions?
Values: 0-1
	0	Unchecked
	1	Checked
	[Q616r2c1]	AIDS/HIV
	[Q616r2c2]	Asthma
	[Q616r2c3]	Cancer
	[Q616r2c4]	Cerebrovascular accident (CVA) or transient ischemic attack (TIA)
	[Q616r2c5]	Chronic anxiety
	[Q616r2c6]	Chronic pulmonary disease
	[Q616r2c7]	Congestive heart failure
	[Q616r2c8]	Connective tissue disease
	[Q616r2c9]	Dementia
	[Q616r2c10]	Depression
	[Q616r2c11]	Diabetes (Type 1)
	[Q616r2c12]	Diabetes (Type 2)
	[Q616r2c13]	Hyperlipidemia
	[Q616r2c14]	Hypertension
	[Q616r2c15]	Irritable bowel syndrome
	[Q616r2c16]	Liver disease
	[Q616r2c17]	Myocardial infarction
	[Q616r2c18]	Peptic ulcer disease
	[Q616r2c19]	Peripheral vascular disease
	[Q616r2c20]	Sleep disorders
	[Q616r2c21]	Ulcer
	[Q616r2c22]	Other
	[Q616r2c23]	None of the above
[Q603]: What is your marital status?
Values: 1-99
	1	Married
	2	Single, never married
	3	Divorced
	4	Separated
	5	Widowed
	6	Living with partner
	99	Decline to answer
[Q606]: What is the highest level of education you have completed or the highest degree you have received?
Values: 1-99
	1	Less than high school
	2	Completed some high school
	3	High school graduate or equivalent
	4	Completed some college, but no degree
	5	Associate's degree
	6	College graduate
	7	Completed some graduate school, but no degree
	8	Completed graduate school
	99	Decline to answer
